# Supplementary material for: Single-cell RNA sequencing of CSF reveals neuroprotective RAC1+ NK cells in Parkinson’s disease
Source: Front Immunol. 2022 Sep 21;13:992505. doi: 10.3389/fimmu.2022.992505 (PMC9532252; doi:10.3389/fimmu.2022.992505)
Supplement: Supplementary file 2 [file Table_1.xlsx]

## Sheet: markers_sce.markers
	p_val	avg_log2FC	pct.1	pct.2	p_val_adj	cluster	gene
NKG7	0	2.57927	0.878	0.155	0	CD8 T	NKG7
CD8A	0	2.36765	0.563	0.035	0	CD8 T	CD8A
CD8B	0	2.3027	0.584	0.039	0	CD8 T	CD8B
CCL5	0	2.26683	0.988	0.471	0	CD8 T	CCL5
CST7	0	1.98944	0.91	0.381	0	CD8 T	CST7
CCL4	0	1.67109	0.474	0.05	0	CD8 T	CCL4
GZMK	0	1.5463	0.904	0.379	0	CD8 T	GZMK
DUSP2	0	1.54413	0.444	0.157	0	CD8 T	DUSP2
GZMH	0	1.53829	0.365	0.063	0	CD8 T	GZMH
CTSW	0	1.32534	0.824	0.358	0	CD8 T	CTSW
CMC1	0	1.25116	0.42	0.146	0	CD8 T	CMC1
GZMA	0	1.19833	0.873	0.428	0	CD8 T	GZMA
GZMM	0	1.17033	0.765	0.401	0	CD8 T	GZMM
PRF1	0	1.11156	0.48	0.163	0	CD8 T	PRF1
HCST	0	0.644917	0.932	0.815	0	CD8 T	HCST
HLA-B	0	0.432141	1	0.993	0	CD8 T	HLA-B
B2M	0	0.25577	1	0.996	0	CD8 T	B2M
LYAR	2.286e-306	0.894047	0.586	0.312	5.93675e-302	CD8 T	LYAR
HLA-A	9.4849e-298	0.401517	0.997	0.982	2.46323e-293	CD8 T	HLA-A
FYN	1.73256e-272	0.833314	0.583	0.34	4.49945e-268	CD8 T	FYN
LITAF	4.75743e-249	0.792542	0.728	0.55	1.2355e-244	CD8 T	LITAF
HLA-C	6.44911e-223	0.462355	0.996	0.978	1.67483e-218	CD8 T	HLA-C
SH2D1A	7.78871e-223	0.766772	0.395	0.182	2.02273e-218	CD8 T	SH2D1A
CXCR4	1.17317e-219	0.755978	0.715	0.535	3.04673e-215	CD8 T	CXCR4
MATK	2.77306e-214	0.71673	0.281	0.097	7.20163e-210	CD8 T	MATK
LINC01871	8.70088e-208	0.790299	0.314	0.122	2.25962e-203	CD8 T	LINC01871
RARRES3	7.42722e-203	0.646406	0.776	0.628	1.92885e-198	CD8 T	RARRES3
IL32	1.18243e-202	0.464789	0.992	0.867	3.07077e-198	CD8 T	IL32
TIGIT	9.34958e-180	0.704463	0.28	0.108	2.42808e-175	CD8 T	TIGIT
PLEK	2.15867e-171	0.653261	0.257	0.098	5.60607e-167	CD8 T	PLEK
PTPRC	4.15606e-171	0.29467	0.913	0.852	1.07933e-166	CD8 T	PTPRC
SRGN	4.96338e-155	0.370987	0.802	0.669	1.28899e-150	CD8 T	SRGN
CD3E	5.37458e-150	0.361967	0.979	0.862	1.39578e-145	CD8 T	CD3E
RUNX3	6.1574e-138	0.525215	0.31	0.15	1.59908e-133	CD8 T	RUNX3
SAMD3	3.96551e-133	0.57621	0.436	0.262	1.02984e-128	CD8 T	SAMD3
MT2A	7.54912e-130	0.602463	0.511	0.35	1.96051e-125	CD8 T	MT2A
KLRG1	4.43997e-129	0.633562	0.367	0.205	1.15306e-124	CD8 T	KLRG1
GSTP1	7.99136e-128	0.477653	0.597	0.422	2.07536e-123	CD8 T	GSTP1
SYTL3	2.71287e-126	0.63041	0.277	0.133	7.04532e-122	CD8 T	SYTL3
ZFP36	3.07045e-115	0.710599	0.639	0.507	7.97395e-111	CD8 T	ZFP36
APMAP	3.89009e-115	0.578783	0.354	0.206	1.01026e-110	CD8 T	APMAP
CLEC2B	2.34017e-112	0.549532	0.499	0.353	6.07742e-108	CD8 T	CLEC2B
WIPF1	4.06305e-111	0.506895	0.606	0.481	1.05517e-106	CD8 T	WIPF1
NUCB2	1.07521e-108	0.536924	0.316	0.172	2.79232e-104	CD8 T	NUCB2
CD7	5.07803e-108	0.567561	0.574	0.431	1.31876e-103	CD8 T	CD7
PYHIN1	1.17407e-102	0.478642	0.292	0.155	3.04907e-98	CD8 T	PYHIN1
TNFAIP3	7.29498e-99	0.537947	0.372	0.231	1.89451e-94	CD8 T	TNFAIP3
OAZ1	1.84747e-95	0.331272	0.909	0.848	4.79787e-91	CD8 T	OAZ1
CYTOR	1.09917e-93	0.440534	0.335	0.192	2.85455e-89	CD8 T	CYTOR
PSMB9	1.41627e-87	0.408502	0.702	0.615	3.67807e-83	CD8 T	PSMB9
PIK3R1	7.25681e-84	0.515977	0.389	0.267	1.88459e-79	CD8 T	PIK3R1
DNAJB1	1.19812e-82	0.526716	0.543	0.425	3.11153e-78	CD8 T	DNAJB1
CD99	1.42679e-81	0.40664	0.748	0.676	3.70538e-77	CD8 T	CD99
PARP8	1.52416e-81	0.446817	0.41	0.281	3.95824e-77	CD8 T	PARP8
UBB	7.12838e-81	0.376679	0.758	0.691	1.85124e-76	CD8 T	UBB
IL2RB	9.09082e-80	0.346839	0.328	0.196	2.36089e-75	CD8 T	IL2RB
CBLB	4.39499e-79	0.368319	0.33	0.205	1.14138e-74	CD8 T	CBLB
IKZF3	5.03163e-78	0.392381	0.329	0.201	1.30671e-73	CD8 T	IKZF3
ID2	3.65452e-75	0.550424	0.369	0.245	9.4908e-71	CD8 T	ID2
UBC	6.72362e-71	0.304358	0.926	0.893	1.74612e-66	CD8 T	UBC
PPP2R5C	1.56837e-70	0.357191	0.458	0.343	4.07306e-66	CD8 T	PPP2R5C
CD3D	1.98595e-68	0.282805	0.829	0.718	5.15752e-64	CD8 T	CD3D
APOBEC3G	1.94385e-66	0.460057	0.406	0.295	5.04817e-62	CD8 T	APOBEC3G
ZFP36L2	2.26945e-62	0.443219	0.796	0.724	5.89377e-58	CD8 T	ZFP36L2
TRBC2	3.10641e-62	0.400439	0.687	0.586	8.06735e-58	CD8 T	TRBC2
LSP1	1.05656e-61	0.283586	0.863	0.801	2.74388e-57	CD8 T	LSP1
ITGB2	1.15716e-61	0.279777	0.77	0.698	3.00515e-57	CD8 T	ITGB2
AKNA	1.44097e-60	0.361724	0.425	0.322	3.74219e-56	CD8 T	AKNA
C12orf75	9.08984e-60	0.487458	0.289	0.188	2.36063e-55	CD8 T	C12orf75
PDCD4	9.2466e-55	0.3639	0.516	0.428	2.40134e-50	CD8 T	PDCD4
PTPRCAP	2.58549e-49	0.376716	0.68	0.62	6.71452e-45	CD8 T	PTPRCAP
P2RY8	3.18366e-49	0.26805	0.404	0.306	8.26797e-45	CD8 T	P2RY8
ELOB	2.46167e-48	0.269171	0.74	0.702	6.39296e-44	CD8 T	ELOB
LCP1	5.02962e-47	0.2736	0.733	0.691	1.30619e-42	CD8 T	LCP1
SH2D2A	1.56138e-46	0.431258	0.298	0.21	4.05491e-42	CD8 T	SH2D2A
2022-09-07	1.61296e-46	0.29316	0.602	0.546	4.18887e-42	CD8 T	2022-09-07
ZBTB38	1.77258e-46	0.355691	0.302	0.214	4.60339e-42	CD8 T	ZBTB38
HLA-F	4.50801e-46	0.286546	0.574	0.502	1.17073e-41	CD8 T	HLA-F
HOPX	5.68014e-46	0.400199	0.296	0.2	1.47513e-41	CD8 T	HOPX
YWHAB	2.35655e-45	0.297434	0.769	0.729	6.11996e-41	CD8 T	YWHAB
CD27	8.05907e-44	0.340873	0.496	0.409	2.09294e-39	CD8 T	CD27
GUK1	8.58514e-40	0.420603	0.449	0.384	2.22956e-35	CD8 T	GUK1
NDUFA3	2.49309e-37	0.26979	0.621	0.579	6.47456e-33	CD8 T	NDUFA3
LEPROTL1	4.3854e-37	0.300268	0.621	0.574	1.13889e-32	CD8 T	LEPROTL1
PRKCH	4.00286e-34	0.275101	0.353	0.278	1.03954e-29	CD8 T	PRKCH
CYBA	1.31925e-32	0.371273	0.61	0.572	3.4261e-28	CD8 T	CYBA
ATP5IF1	3.15208e-31	0.264358	0.581	0.542	8.18594e-27	CD8 T	ATP5IF1
PARK7	1.50158e-30	0.261971	0.593	0.557	3.8996e-26	CD8 T	PARK7
SRRT	8.74074e-30	0.351769	0.269	0.205	2.26997e-25	CD8 T	SRRT
STK17A	4.24821e-29	0.267282	0.418	0.346	1.10326e-24	CD8 T	STK17A
MT1X	7.35051e-29	0.313492	0.272	0.206	1.90893e-24	CD8 T	MT1X
IRF1	3.87396e-28	0.307953	0.308	0.241	1.00607e-23	CD8 T	IRF1
PPDPF	5.69898e-27	0.311403	0.658	0.622	1.48003e-22	CD8 T	PPDPF
IFI27L2	4.08522e-26	0.316727	0.293	0.236	1.06093e-21	CD8 T	IFI27L2
SELENOK	6.85942e-26	0.305998	0.403	0.357	1.78139e-21	CD8 T	SELENOK
PTP4A2	3.27255e-24	0.292932	0.371	0.322	8.49882e-20	CD8 T	PTP4A2
CTSC	4.23933e-24	0.27057	0.439	0.392	1.10095e-19	CD8 T	CTSC
PAIP2	9.65716e-24	0.257687	0.473	0.433	2.50796e-19	CD8 T	PAIP2
ALOX5AP	3.43577e-23	0.355511	0.468	0.429	8.9227e-19	CD8 T	ALOX5AP
TRBC1	7.84217e-23	0.340778	0.401	0.341	2.03661e-18	CD8 T	TRBC1
SLC9A3R1	6.1933e-21	0.284977	0.423	0.375	1.6084e-16	CD8 T	SLC9A3R1
RABAC1	1.08393e-19	0.254675	0.484	0.454	2.81496e-15	CD8 T	RABAC1
PRDX6	5.81281e-16	0.253489	0.416	0.391	1.50959e-11	CD8 T	PRDX6
YPEL5	1.29206e-11	0.266319	0.285	0.259	3.35549e-07	CD8 T	YPEL5
JUN	3.92175e-11	0.31302	0.359	0.325	1.01848e-06	CD8 T	JUN
GADD45B	1.42177e-08	0.25691	0.297	0.268	0.000369234	CD8 T	GADD45B
JUNB	0.00135782	0.273274	0.482	0.488	1	CD8 T	JUNB
LTB	0	1.37516	0.647	0.338	0	CD4 T	LTB
MAL	0	0.923486	0.292	0.037	0	CD4 T	MAL
LDHB	0	0.916819	0.908	0.671	0	CD4 T	LDHB
FLT3LG	0	0.905751	0.633	0.269	0	CD4 T	FLT3LG
NOSIP	0	0.880255	0.648	0.361	0	CD4 T	NOSIP
AQP3	0	0.760895	0.399	0.12	0	CD4 T	AQP3
CD40LG	0	0.723747	0.28	0.04	0	CD4 T	CD40LG
CD52	0	0.707682	0.987	0.782	0	CD4 T	CD52
TPT1	0	0.506854	0.999	0.936	0	CD4 T	TPT1
RPL32	0	0.505513	0.999	0.943	0	CD4 T	RPL32
FXYD5	0	0.504247	0.968	0.857	0	CD4 T	FXYD5
RPSA	0	0.502751	0.995	0.931	0	CD4 T	RPSA
RPL11	0	0.500169	1	0.966	0	CD4 T	RPL11
RPL34	0	0.474672	1	0.948	0	CD4 T	RPL34
RPL36	0	0.464408	0.998	0.923	0	CD4 T	RPL36
RPL9	0	0.461963	0.995	0.909	0	CD4 T	RPL9
RPL18	0	0.459092	0.999	0.945	0	CD4 T	RPL18
RPS8	0	0.451125	1	0.954	0	CD4 T	RPS8
RPL22	0	0.450129	0.994	0.895	0	CD4 T	RPL22
EEF1A1	0	0.449994	1	0.983	0	CD4 T	EEF1A1
RPL14	0	0.447901	1	0.941	0	CD4 T	RPL14
RPS13	0	0.445071	0.999	0.927	0	CD4 T	RPS13
RPS3A	0	0.442811	1	0.942	0	CD4 T	RPS3A
RPS12	0	0.436538	1	0.944	0	CD4 T	RPS12
RPL39	0	0.434894	0.999	0.931	0	CD4 T	RPL39
RPL10	0	0.433113	1	0.976	0	CD4 T	RPL10
RPLP1	0	0.431301	1	0.963	0	CD4 T	RPLP1
RPL29	0	0.429595	0.999	0.921	0	CD4 T	RPL29
RPL30	0	0.424622	1	0.953	0	CD4 T	RPL30
RPS4X	0	0.421981	0.999	0.937	0	CD4 T	RPS4X
RPL5	0	0.413891	0.999	0.928	0	CD4 T	RPL5
RPS27A	0	0.40674	1	0.958	0	CD4 T	RPS27A
RPL18A	0	0.406453	0.999	0.94	0	CD4 T	RPL18A
RPL12	0	0.40626	0.999	0.925	0	CD4 T	RPL12
RPL19	0	0.406248	1	0.948	0	CD4 T	RPL19
RPL37	0	0.40436	0.998	0.933	0	CD4 T	RPL37
RPS25	0	0.403507	0.998	0.935	0	CD4 T	RPS25
RPS28	0	0.402518	0.999	0.951	0	CD4 T	RPS28
RPS6	0	0.400261	0.998	0.936	0	CD4 T	RPS6
RPS18	0	0.399368	0.999	0.948	0	CD4 T	RPS18
RACK1	0	0.396526	0.996	0.922	0	CD4 T	RACK1
RPL35A	0	0.388051	0.999	0.923	0	CD4 T	RPL35A
RPL3	0	0.373189	0.998	0.955	0	CD4 T	RPL3
RPS3	0	0.365624	1	0.956	0	CD4 T	RPS3
RPS21	0	0.337727	0.998	0.966	0	CD4 T	RPS21
RPS5	9.94357e-307	0.41987	0.994	0.906	2.58235e-302	CD4 T	RPS5
RPS23	7.80956e-305	0.33947	0.999	0.936	2.02814e-300	CD4 T	RPS23
RPL24	4.48841e-302	0.388653	0.995	0.904	1.16564e-297	CD4 T	RPL24
RPL8	3.0967e-298	0.373776	0.998	0.932	8.04214e-294	CD4 T	RPL8
RPS15	5.52038e-289	0.3176	0.999	0.95	1.43364e-284	CD4 T	RPS15
TMSB10	1.72897e-288	0.387122	0.999	0.948	4.49015e-284	CD4 T	TMSB10
RPS15A	1.15328e-287	0.33374	1	0.956	2.99507e-283	CD4 T	RPS15A
RPS14	2.22504e-287	0.338173	1	0.942	5.77844e-283	CD4 T	RPS14
RPL28	6.16501e-270	0.325245	1	0.954	1.60105e-265	CD4 T	RPL28
RPS19	1.93463e-269	0.366725	0.999	0.949	5.02423e-265	CD4 T	RPS19
IL7R	2.95914e-269	0.386767	0.818	0.507	7.6849e-265	CD4 T	IL7R
RPL10A	9.5136e-267	0.365559	0.992	0.912	2.47068e-262	CD4 T	RPL10A
EEF1G	5.87261e-253	0.456083	0.953	0.825	1.52512e-248	CD4 T	EEF1G
EEF1B2	4.37122e-247	0.416117	0.982	0.88	1.1352e-242	CD4 T	EEF1B2
EEF2	4.01616e-241	0.393182	0.976	0.898	1.043e-236	CD4 T	EEF2
MYC	2.74227e-240	0.691367	0.326	0.109	7.12168e-236	CD4 T	MYC
RPL21	1.70149e-238	0.332393	0.995	0.911	4.41878e-234	CD4 T	RPL21
RPLP0	2.6378e-233	0.383833	0.998	0.941	6.85038e-229	CD4 T	RPLP0
LEF1	1.65516e-231	0.551473	0.316	0.099	4.29845e-227	CD4 T	LEF1
RPLP2	5.09789e-230	0.302148	0.998	0.936	1.32392e-225	CD4 T	RPLP2
PIM1	1.26652e-225	0.589209	0.386	0.155	3.28915e-221	CD4 T	PIM1
S100A4	1.67052e-218	0.450468	0.966	0.853	4.33834e-214	CD4 T	S100A4
NPM1	1.2894e-213	0.424086	0.931	0.817	3.34856e-209	CD4 T	NPM1
RPL41	2.15861e-211	0.341636	0.998	0.937	5.6059e-207	CD4 T	RPL41
RPL4	3.42807e-206	0.377687	0.977	0.888	8.9027e-202	CD4 T	RPL4
RPS16	5.41269e-204	0.308255	0.996	0.924	1.40568e-199	CD4 T	RPS16
PLSCR3	6.99508e-204	0.6114	0.358	0.149	1.81662e-199	CD4 T	PLSCR3
RPL17	2.10702e-201	0.307695	0.996	0.923	5.47192e-197	CD4 T	RPL17
RPL7	8.29107e-201	0.395064	0.948	0.814	2.15319e-196	CD4 T	RPL7
RPS9	1.48494e-199	0.327131	0.989	0.914	3.85639e-195	CD4 T	RPS9
CRIP1	4.49327e-194	0.49211	0.778	0.582	1.1669e-189	CD4 T	CRIP1
CORO1B	4.97798e-192	0.702401	0.416	0.218	1.29278e-187	CD4 T	CORO1B
RPL6	3.35881e-190	0.283838	0.999	0.936	8.72282e-186	CD4 T	RPL6
RPL7A	6.85567e-189	0.274764	0.999	0.943	1.78042e-184	CD4 T	RPL7A
HINT1	3.04992e-184	0.376371	0.932	0.8	7.92064e-180	CD4 T	HINT1
TESPA1	7.5467e-175	0.338964	0.286	0.101	1.95988e-170	CD4 T	TESPA1
RPL38	2.63093e-172	0.350284	0.961	0.851	6.83253e-168	CD4 T	RPL38
FAU	5.96318e-171	0.260128	0.999	0.94	1.54864e-166	CD4 T	FAU
TOMM7	7.03693e-171	0.338343	0.955	0.834	1.82749e-166	CD4 T	TOMM7
RPS27	4.23353e-170	0.289005	0.999	0.97	1.09945e-165	CD4 T	RPS27
KLRB1	8.94238e-170	0.647171	0.376	0.171	2.32234e-165	CD4 T	KLRB1
NACA	1.86229e-164	0.294904	0.995	0.907	4.83638e-160	CD4 T	NACA
RPS29	3.24168e-163	0.32454	0.98	0.895	8.41865e-159	CD4 T	RPS29
RPL13	4.6565e-163	0.455355	0.866	0.805	1.20929e-158	CD4 T	RPL13
IFITM1	2.62883e-162	0.272216	0.962	0.778	6.82707e-158	CD4 T	IFITM1
CD4	1.74114e-159	0.322718	0.377	0.187	4.52175e-155	CD4 T	CD4
RPL13A	3.51089e-156	0.287021	0.987	0.911	9.11777e-152	CD4 T	RPL13A
RPL36A	6.59453e-152	0.376852	0.942	0.835	1.7126e-147	CD4 T	RPL36A
MYL12A	8.68489e-152	0.304897	0.972	0.869	2.25546e-147	CD4 T	MYL12A
RPS10	6.34468e-147	0.382216	0.875	0.739	1.64771e-142	CD4 T	RPS10
PRDX2	8.38296e-140	0.444286	0.528	0.334	2.17706e-135	CD4 T	PRDX2
RPL35	3.85147e-136	0.26948	0.988	0.902	1.00023e-131	CD4 T	RPL35
C12orf57	3.95894e-134	0.368238	0.83	0.665	1.02814e-129	CD4 T	C12orf57
RPL36AL	4.4144e-131	0.279605	0.979	0.873	1.14642e-126	CD4 T	RPL36AL
RPS26	6.61912e-131	0.35142	0.988	0.914	1.71898e-126	CD4 T	RPS26
PLP2	1.89718e-129	0.400625	0.725	0.548	4.92697e-125	CD4 T	PLP2
RPL31	4.00639e-129	0.291048	0.961	0.853	1.04046e-124	CD4 T	RPL31
COX7C	1.11783e-128	0.301938	0.925	0.811	2.90299e-124	CD4 T	COX7C
EIF3E	3.85952e-128	0.399483	0.721	0.562	1.00232e-123	CD4 T	EIF3E
ABRACL	7.9589e-125	0.449999	0.54	0.365	2.06693e-120	CD4 T	ABRACL
GIMAP7	1.09636e-122	0.321233	0.685	0.468	2.84725e-118	CD4 T	GIMAP7
HSPA8	1.39424e-121	0.285635	0.955	0.851	3.62084e-117	CD4 T	HSPA8
RCAN3	1.81495e-120	0.335899	0.272	0.121	4.71344e-116	CD4 T	RCAN3
PTGER2	5.83117e-119	0.416593	0.266	0.117	1.51435e-114	CD4 T	PTGER2
TRADD	5.95371e-119	0.461733	0.305	0.153	1.54618e-114	CD4 T	TRADD
UBA52	4.7741e-118	0.256889	0.985	0.889	1.23983e-113	CD4 T	UBA52
SOD1	5.1408e-116	0.3317	0.749	0.583	1.33506e-111	CD4 T	SOD1
SIT1	8.31882e-114	0.335771	0.427	0.239	2.1604e-109	CD4 T	SIT1
TIMP1	4.05121e-109	0.263977	0.464	0.285	1.0521e-104	CD4 T	TIMP1
RAC2	2.98323e-106	0.287366	0.899	0.76	7.74744e-102	CD4 T	RAC2
TMEM123	1.38493e-103	0.364388	0.399	0.249	3.59667e-99	CD4 T	TMEM123
RPL27	3.28065e-102	0.257757	0.973	0.866	8.51984e-98	CD4 T	RPL27
NOP53	4.39424e-91	0.408443	0.594	0.46	1.14118e-86	CD4 T	NOP53
AC243960.1	1.50103e-90	0.346001	0.295	0.158	3.89817e-86	CD4 T	AC243960.1
GPSM3	3.34072e-86	0.264887	0.826	0.698	8.67585e-82	CD4 T	GPSM3
RPS2	8.26003e-85	0.39947	0.78	0.736	2.14513e-80	CD4 T	RPS2
AES	8.89694e-85	0.328927	0.598	0.458	2.31053e-80	CD4 T	AES
PABPC1	3.56225e-79	0.257071	0.929	0.841	9.25117e-75	CD4 T	PABPC1
VIM	1.88631e-76	0.375341	0.816	0.74	4.89875e-72	CD4 T	VIM
OCIAD2	5.6871e-76	0.278496	0.518	0.352	1.47694e-71	CD4 T	OCIAD2
RPS20	1.59131e-70	0.260825	0.795	0.673	4.13262e-66	CD4 T	RPS20
UPP1	1.95133e-68	0.266995	0.309	0.189	5.0676e-64	CD4 T	UPP1
SNHG8	2.05977e-68	0.293955	0.577	0.448	5.34921e-64	CD4 T	SNHG8
NSA2	3.71833e-62	0.28398	0.635	0.511	9.65652e-58	CD4 T	NSA2
MIF	2.14647e-58	0.268499	0.703	0.586	5.57439e-54	CD4 T	MIF
SMDT1	5.11887e-53	0.330547	0.478	0.375	1.32937e-48	CD4 T	SMDT1
EIF3F	1.97075e-51	0.282882	0.589	0.479	5.11804e-47	CD4 T	EIF3F
ANP32B	1.11058e-49	0.29759	0.45	0.346	2.88417e-45	CD4 T	ANP32B
RPS4Y1	3.16603e-49	0.385681	0.514	0.425	8.22217e-45	CD4 T	RPS4Y1
GNLY	0	5.34516	0.808	0.039	0	NK	GNLY
XCL1	0	3.57257	0.868	0.06	0	NK	XCL1
XCL2	0	3.25215	0.852	0.056	0	NK	XCL2
TRDC	0	3.19194	0.782	0.013	0	NK	TRDC
KLRD1	0	3.14593	0.881	0.049	0	NK	KLRD1
TYROBP	0	3.03102	0.969	0.074	0	NK	TYROBP
KLRC1	0	2.76105	0.667	0.019	0	NK	KLRC1
NKG71	0	2.75387	0.98	0.306	0	NK	NKG7
FCER1G	0	2.37969	0.888	0.064	0	NK	FCER1G
KLRF1	0	2.16846	0.584	0.002	0	NK	KLRF1
SH2D1B	0	2.0038	0.57	0	0	NK	SH2D1B
KLRC3	0	1.89818	0.454	0.012	0	NK	KLRC3
TMIGD2	0	1.47068	0.43	0.02	0	NK	TMIGD2
NCAM1	0	1.34112	0.335	0.002	0	NK	NCAM1
SPTSSB	0	1.31266	0.3	0.001	0	NK	SPTSSB
NCR1	0	1.31264	0.363	0.003	0	NK	NCR1
KLRC2	0	1.30211	0.291	0.005	0	NK	KLRC2
CXXC5	0	1.2143	0.335	0.015	0	NK	CXXC5
TRGC1	0	0.860271	0.253	0.012	0	NK	TRGC1
CMC11	3.67025e-287	2.61636	0.8	0.195	9.53164e-283	NK	CMC1
IL2RB1	1.07863e-277	2.24422	0.822	0.212	2.80121e-273	NK	IL2RB
CTSW1	8.89649e-270	2.54874	0.98	0.453	2.31042e-265	NK	CTSW
HOPX1	1.06406e-269	2.24119	0.813	0.207	2.76338e-265	NK	HOPX
IFITM3	1.18432e-253	1.63933	0.588	0.095	3.07569e-249	NK	IFITM3
FGR	5.43533e-224	1.19195	0.388	0.047	1.41156e-219	NK	FGR
IFITM2	1.36459e-206	1.84161	0.98	0.795	3.54385e-202	NK	IFITM2
CD71	8.38368e-199	2.24428	0.919	0.453	2.17724e-194	NK	CD7
LAT2	1.12681e-192	1.23293	0.363	0.048	2.92633e-188	NK	LAT2
PTGDR	8.91121e-175	1.27593	0.401	0.062	2.31424e-170	NK	PTGDR
GSN	2.55858e-150	0.971908	0.359	0.055	6.64462e-146	NK	GSN
TXK	5.28854e-147	1.10025	0.377	0.065	1.37343e-142	NK	TXK
PLAC8	5.69345e-144	1.49385	0.588	0.167	1.47859e-139	NK	PLAC8
NCR3	1.08749e-142	1.16962	0.396	0.073	2.82421e-138	NK	NCR3
MCTP2	1.63843e-139	0.860434	0.289	0.04	4.255e-135	NK	MCTP2
MATK1	4.22916e-137	1.51602	0.515	0.13	1.09831e-132	NK	MATK
KLRB11	6.969e-133	1.5792	0.771	0.288	1.80985e-128	NK	KLRB1
HSH2D	5.27124e-132	0.98991	0.313	0.05	1.36894e-127	NK	HSH2D
CD300A	3.63596e-130	1.40735	0.467	0.113	9.44259e-126	NK	CD300A
CD63	6.49424e-130	1.45245	0.722	0.281	1.68655e-125	NK	CD63
ID21	9.30903e-128	1.50579	0.709	0.263	2.41756e-123	NK	ID2
ITGAM	1.71442e-124	1.05342	0.297	0.048	4.45235e-120	NK	ITGAM
PRF11	2.1122e-121	1.41465	0.663	0.226	5.48539e-117	NK	PRF1
SRGN1	5.09032e-119	1.23187	0.943	0.694	1.32196e-114	NK	SRGN
AOAH	2.00459e-116	1.09559	0.392	0.084	5.20593e-112	NK	AOAH
IFITM11	6.39905e-115	1.09239	0.996	0.891	1.66183e-110	NK	IFITM1
CAPN12	3.85157e-113	0.915493	0.293	0.05	1.00025e-108	NK	CAPN12
CLIC3	2.31079e-105	1.4769	0.335	0.069	6.00113e-101	NK	CLIC3
SELL	3.05312e-93	1.72359	0.738	0.42	7.92894e-89	NK	SELL
GSTP11	1.86302e-91	1.36587	0.784	0.455	4.83826e-87	NK	GSTP1
KLRK1	3.14731e-90	0.786363	0.262	0.048	8.17357e-86	NK	KLRK1
CAPG	2.4586e-85	1.29895	0.641	0.283	6.38497e-81	NK	CAPG
HCST1	4.11272e-82	0.918553	0.958	0.84	1.06807e-77	NK	HCST
LINC02256	2.13411e-70	0.77744	0.269	0.062	5.54227e-66	NK	LINC02256
CST71	5.47246e-67	0.82588	0.879	0.494	1.4212e-62	NK	CST7
AC004687.1	1.29824e-62	1.17205	0.54	0.242	3.37154e-58	NK	AC004687.1
EOMES	2.07095e-62	0.735475	0.286	0.072	5.37825e-58	NK	EOMES
C1orf162	4.49346e-60	0.961547	0.469	0.18	1.16695e-55	NK	C1orf162
C11orf21	1.8229e-54	0.699853	0.258	0.069	4.73406e-50	NK	C11orf21
TPST2	2.01545e-54	0.827277	0.383	0.136	5.23411e-50	NK	TPST2
RHOC	4.20646e-54	0.888421	0.518	0.227	1.09242e-49	NK	RHOC
H3F3B	2.34858e-52	0.638882	0.987	0.953	6.09925e-48	NK	H3F3B
MAP3K8	1.30115e-50	0.725494	0.284	0.083	3.3791e-46	NK	MAP3K8
ZNF600	2.33958e-50	0.799277	0.278	0.082	6.07589e-46	NK	ZNF600
APMAP1	2.65816e-49	0.938805	0.5	0.234	6.90323e-45	NK	APMAP
SEC11A	2.79804e-49	0.900197	0.637	0.361	7.26651e-45	NK	SEC11A
BST2	9.78804e-48	0.864759	0.661	0.4	2.54195e-43	NK	BST2
PLEK1	2.90085e-46	0.749102	0.357	0.129	7.5335e-42	NK	PLEK
TSPAN32	1.31606e-45	0.748474	0.319	0.11	3.41781e-41	NK	TSPAN32
GABARAPL1	5.58081e-43	0.628501	0.278	0.089	1.44934e-38	NK	GABARAPL1
RPS24	7.83547e-42	0.364392	0.993	0.974	2.03487e-37	NK	RPS24
SKAP2	1.71675e-41	0.641466	0.251	0.079	4.4584e-37	NK	SKAP2
GZMA1	4.5387e-40	0.834795	0.784	0.525	1.1787e-35	NK	GZMA
RAB37	3.20646e-36	0.590279	0.297	0.109	8.32717e-32	NK	RAB37
G6PD	5.30069e-36	0.700941	0.308	0.121	1.37659e-31	NK	G6PD
JAK1	6.26447e-36	0.827126	0.581	0.359	1.62688e-31	NK	JAK1
CHST12	1.96966e-35	0.666851	0.322	0.127	5.1152e-31	NK	CHST12
DDIT4	1.63606e-34	0.875779	0.707	0.505	4.24885e-30	NK	DDIT4
RUNX31	8.64917e-34	0.717694	0.396	0.182	2.24619e-29	NK	RUNX3
1971-09-01	1.34089e-33	0.631472	0.747	0.554	3.48229e-29	NK	2022-09-07
ARHGAP9	5.2725e-33	0.759868	0.456	0.24	1.36927e-28	NK	ARHGAP9
STK17A1	4.55021e-32	0.882357	0.573	0.358	1.18169e-27	NK	STK17A
SAMD31	5.95307e-32	0.64779	0.544	0.296	1.54601e-27	NK	SAMD3
MBP	6.13316e-32	0.75134	0.52	0.303	1.59278e-27	NK	MBP
RAB24	2.66795e-30	0.662153	0.264	0.104	6.92867e-26	NK	RAB24
ITGB21	1.40791e-29	0.566125	0.841	0.711	3.65634e-25	NK	ITGB2
XBP1	3.41198e-29	0.767043	0.507	0.299	8.8609e-25	NK	XBP1
HMGN3	5.21376e-29	0.618312	0.568	0.347	1.35401e-24	NK	HMGN3
CIRBP	1.88074e-28	0.549334	0.892	0.803	4.88428e-24	NK	CIRBP
APOBEC3G1	5.89939e-28	0.670931	0.533	0.315	1.53207e-23	NK	APOBEC3G
MPG	1.20131e-27	0.612657	0.284	0.121	3.11979e-23	NK	MPG
UBB1	1.61221e-27	0.601436	0.822	0.704	4.18692e-23	NK	UBB
NUCB21	2.86311e-26	0.608889	0.394	0.201	7.4355e-22	NK	NUCB2
WDR83OS	2.95254e-26	0.54829	0.683	0.503	7.66774e-22	NK	WDR83OS
RASSF1	1.10244e-24	0.628621	0.346	0.173	2.86304e-20	NK	RASSF1
CLIC1	2.67047e-22	0.443743	0.879	0.792	6.93521e-18	NK	CLIC1
GPR65	5.79522e-22	0.577483	0.341	0.178	1.50502e-17	NK	GPR65
CCL41	6.82389e-22	1.63986	0.302	0.145	1.77216e-17	NK	CCL4
CTSD	7.45207e-22	0.488226	0.269	0.121	1.9353e-17	NK	CTSD
RAP1B	8.6104e-20	0.653562	0.568	0.424	2.23612e-15	NK	RAP1B
PRDX5	1.6763e-19	0.545723	0.588	0.426	4.35334e-15	NK	PRDX5
CLEC2B1	1.84459e-19	0.571063	0.551	0.383	4.79039e-15	NK	CLEC2B
H3F3A	5.01193e-19	0.377781	0.919	0.859	1.3016e-14	NK	H3F3A
CTSC1	1.59281e-18	0.505631	0.577	0.399	4.13652e-14	NK	CTSC
CD164	1.16134e-17	0.477082	0.522	0.359	3.016e-13	NK	CD164
BEX4	1.70251e-17	0.509998	0.291	0.154	4.42142e-13	NK	BEX4
ARPC5L	3.80435e-17	0.542526	0.37	0.217	9.87989e-13	NK	ARPC5L
CD44	1.64278e-16	0.41066	0.72	0.623	4.26629e-12	NK	CD44
TPI1	2.80526e-16	0.429771	0.771	0.644	7.28525e-12	NK	TPI1
MYO1F	4.53339e-16	0.493859	0.432	0.279	1.17732e-11	NK	MYO1F
ACTN4	5.24613e-16	0.534734	0.401	0.247	1.36242e-11	NK	ACTN4
OSTF1	1.38331e-15	0.52374	0.496	0.345	3.59246e-11	NK	OSTF1
BHLHE40	1.57077e-15	0.49055	0.335	0.193	4.0793e-11	NK	BHLHE40
SLA2	2.96958e-15	0.471495	0.264	0.138	7.712e-11	NK	SLA2
POLR2L	7.29295e-15	0.464799	0.656	0.54	1.89398e-10	NK	POLR2L
PCBP1	1.21606e-14	0.495946	0.372	0.238	3.15811e-10	NK	PCBP1
MRPS6	2.07887e-14	0.565366	0.407	0.267	5.39882e-10	NK	MRPS6
NDUFB7	3.30318e-14	0.51818	0.513	0.387	8.57835e-10	NK	NDUFB7
CD247	3.74869e-14	0.472819	0.575	0.444	9.73536e-10	NK	CD247
BANF1	4.67106e-14	0.533416	0.436	0.299	1.21307e-09	NK	BANF1
FLOT1	5.4196e-14	0.4301	0.264	0.142	1.40747e-09	NK	FLOT1
RSRP1	6.75446e-14	0.424267	0.524	0.375	1.75413e-09	NK	RSRP1
TCIRG1	9.22248e-14	0.401788	0.28	0.154	2.39508e-09	NK	TCIRG1
TLN1	9.5239e-14	0.473452	0.447	0.309	2.47336e-09	NK	TLN1
SYTL31	2.09122e-13	0.353594	0.291	0.164	5.43091e-09	NK	SYTL3
NLRC3	4.09852e-13	0.382434	0.337	0.204	1.06439e-08	NK	NLRC3
PRMT2	5.08868e-13	0.426308	0.604	0.483	1.32153e-08	NK	PRMT2
NDUFV1	1.01863e-12	0.501183	0.423	0.296	2.64537e-08	NK	NDUFV1
TPT11	1.03697e-12	0.254355	0.993	0.975	2.69302e-08	NK	TPT1
NFKBIA	1.75944e-12	0.546012	0.463	0.332	4.56926e-08	NK	NFKBIA
TAGLN2	3.07637e-12	0.468626	0.749	0.655	7.98935e-08	NK	TAGLN2
SLC38A2	5.64941e-12	0.491419	0.253	0.145	1.46715e-07	NK	SLC38A2
EIF3G	6.46199e-12	0.447978	0.742	0.689	1.67818e-07	NK	EIF3G
SH2D1A1	8.59863e-12	0.41395	0.357	0.228	2.23306e-07	NK	SH2D1A
H2AFJ	1.08369e-11	0.428916	0.278	0.163	2.81433e-07	NK	H2AFJ
BZW1	1.6802e-11	0.386864	0.491	0.361	4.36348e-07	NK	BZW1
NARF	2.24747e-11	0.429199	0.284	0.173	5.83667e-07	NK	NARF
CCDC69	2.48944e-11	0.415263	0.262	0.155	6.46508e-07	NK	CCDC69
ZNF22	2.57172e-11	0.351282	0.3	0.183	6.67875e-07	NK	ZNF22
LY6E	3.50975e-11	0.449316	0.648	0.554	9.11483e-07	NK	LY6E
EDF1	5.12901e-11	0.341325	0.815	0.734	1.332e-06	NK	EDF1
SSR4	7.6799e-11	0.285155	0.789	0.719	1.99447e-06	NK	SSR4
LSP11	1.7877e-10	0.288932	0.883	0.814	4.64266e-06	NK	LSP1
PRELID1	2.59252e-10	0.487837	0.374	0.265	6.73278e-06	NK	PRELID1
ATM	2.67829e-10	0.335584	0.438	0.314	6.95553e-06	NK	ATM
DGKZ	2.89969e-10	0.347653	0.262	0.156	7.53049e-06	NK	DGKZ
PRKACB	4.45353e-10	0.370092	0.304	0.192	1.15658e-05	NK	PRKACB
SET	5.37864e-10	0.388875	0.452	0.339	1.39683e-05	NK	SET
BIN2	7.1346e-10	0.344125	0.61	0.497	1.85286e-05	NK	BIN2
LASP1	1.05905e-09	0.32592	0.284	0.179	2.75036e-05	NK	LASP1
RAB1B	1.09163e-09	0.347287	0.427	0.308	2.83496e-05	NK	RAB1B
IQGAP1	1.65021e-09	0.344875	0.493	0.378	4.28558e-05	NK	IQGAP1
FBL	2.85003e-09	0.429615	0.471	0.378	7.40153e-05	NK	FBL
INPP5D	3.0639e-09	0.306196	0.278	0.175	7.95695e-05	NK	INPP5D
ELOB1	3.14166e-09	0.261778	0.78	0.709	8.15888e-05	NK	ELOB
NDUFS8	3.65871e-09	0.404965	0.432	0.324	9.50166e-05	NK	NDUFS8
TGFB1	3.83411e-09	0.434727	0.322	0.217	9.95719e-05	NK	TGFB1
FAM49B	3.99296e-09	0.424231	0.374	0.269	0.000103697	NK	FAM49B
CDK2AP2	4.6847e-09	0.405945	0.361	0.252	0.000121662	NK	CDK2AP2
GLIPR2	4.91218e-09	0.363585	0.363	0.255	0.000127569	NK	GLIPR2
PTPN2	5.25998e-09	0.381107	0.339	0.237	0.000136602	NK	PTPN2
RABGAP1L	6.13274e-09	0.360937	0.344	0.236	0.000159267	NK	RABGAP1L
HEXA	7.36125e-09	0.365438	0.264	0.169	0.000191172	NK	HEXA
SERPINB1	1.02731e-08	0.428909	0.423	0.327	0.000266792	NK	SERPINB1
GATA3	1.03048e-08	0.367099	0.282	0.179	0.000267615	NK	GATA3
STMP1	1.04061e-08	0.346419	0.383	0.275	0.000270247	NK	STMP1
SRSF5	1.73357e-08	0.257908	0.808	0.747	0.000450208	NK	SRSF5
POLR2F	2.53043e-08	0.320532	0.302	0.204	0.000657152	NK	POLR2F
DRAP1	3.20352e-08	0.383877	0.531	0.437	0.000831954	NK	DRAP1
TADA3	5.16977e-08	0.377206	0.357	0.262	0.00134259	NK	TADA3
IRF11	6.49682e-08	0.304181	0.359	0.254	0.00168722	NK	IRF1
MRPL14	7.02598e-08	0.331262	0.267	0.176	0.00182465	NK	MRPL14
C1D	9.11086e-08	0.324398	0.26	0.17	0.00236609	NK	C1D
CMTM6	1.02169e-07	0.305538	0.315	0.217	0.00265334	NK	CMTM6
LUC7L3	1.19516e-07	0.338495	0.403	0.309	0.00310383	NK	LUC7L3
ZRANB2	1.57851e-07	0.317925	0.385	0.292	0.00409938	NK	ZRANB2
IFI16	2.43803e-07	0.318044	0.379	0.284	0.00633156	NK	IFI16
DHRS7	4.08327e-07	0.278515	0.489	0.388	0.0106043	NK	DHRS7
PRMT1	4.83667e-07	0.319861	0.359	0.264	0.0125608	NK	PRMT1
LSM2	4.90791e-07	0.315255	0.3	0.209	0.0127458	NK	LSM2
ICAM3	4.94574e-07	0.303042	0.639	0.567	0.0128441	NK	ICAM3
UBE2L6	5.8675e-07	0.351045	0.41	0.323	0.0152379	NK	UBE2L6
TRABD	7.67243e-07	0.325203	0.322	0.234	0.0199253	NK	TRABD
RPL7L1	1.09435e-06	0.309576	0.267	0.183	0.0284202	NK	RPL7L1
CARHSP1	1.14531e-06	0.297655	0.253	0.171	0.0297436	NK	CARHSP1
DUSP21	1.23517e-06	0.270839	0.319	0.221	0.0320773	NK	DUSP2
NME2	1.28978e-06	0.320301	0.581	0.517	0.0334955	NK	NME2
STOM	1.34985e-06	0.346452	0.333	0.246	0.0350557	NK	STOM
ILK	1.37112e-06	0.347194	0.28	0.2	0.0356079	NK	ILK
RPL22L1	1.41673e-06	0.320024	0.482	0.401	0.0367926	NK	RPL22L1
SQSTM1	1.73513e-06	0.325304	0.401	0.315	0.0450614	NK	SQSTM1
IER2	2.13115e-06	0.374639	0.485	0.402	0.055346	NK	IER2
NSMCE1	2.77079e-06	0.360502	0.297	0.218	0.0719575	NK	NSMCE1
BTG1	2.79434e-06	0.396962	0.771	0.751	0.072569	NK	BTG1
TIMM13	4.14773e-06	0.329052	0.258	0.183	0.107717	NK	TIMM13
SMARCE1	4.89887e-06	0.283417	0.293	0.213	0.127224	NK	SMARCE1
BSG	6.08173e-06	0.299628	0.496	0.42	0.157943	NK	BSG
TAPBP	6.96367e-06	0.266636	0.526	0.437	0.180847	NK	TAPBP
PSMB10	7.56316e-06	0.271261	0.557	0.493	0.196415	NK	PSMB10
ATP5IF11	7.60905e-06	0.257426	0.61	0.549	0.197607	NK	ATP5IF1
RBCK1	8.55933e-06	0.259753	0.317	0.234	0.222286	NK	RBCK1
ARF1	8.65324e-06	0.258375	0.681	0.631	0.224725	NK	ARF1
TES	1.0538e-05	0.26737	0.368	0.283	0.273673	NK	TES
COTL1	1.1442e-05	0.317566	0.394	0.31	0.29715	NK	COTL1
NDUFB2	1.27444e-05	0.26144	0.601	0.543	0.330971	NK	NDUFB2
HIST1H1E	1.42359e-05	0.446805	0.414	0.333	0.369705	NK	HIST1H1E
TRBC11	1.59645e-05	0.346062	0.443	0.353	0.414598	NK	TRBC1
OCIAD1	1.72408e-05	0.290449	0.419	0.347	0.447743	NK	OCIAD1
CPNE1	2.18869e-05	0.261969	0.269	0.195	0.568403	NK	CPNE1
LMAN2	2.30318e-05	0.271689	0.423	0.35	0.598135	NK	LMAN2
ATP5F1C	2.46796e-05	0.267852	0.48	0.421	0.64093	NK	ATP5F1C
BTN3A2	2.6528e-05	0.277267	0.363	0.283	0.688933	NK	BTN3A2
DCTN3	2.95134e-05	0.271587	0.363	0.286	0.766463	NK	DCTN3
GZMM1	3.57849e-05	0.37331	0.531	0.485	0.929333	NK	GZMM
ANP32A	3.71251e-05	0.265254	0.419	0.352	0.964138	NK	ANP32A
PAXX	3.89464e-05	0.317484	0.463	0.397	1	NK	PAXX
YPEL3	4.08356e-05	0.25398	0.253	0.18	1	NK	YPEL3
RCSD1	4.3116e-05	0.281735	0.443	0.361	1	NK	RCSD1
SERBP1	4.48671e-05	0.273055	0.559	0.508	1	NK	SERBP1
CASP4	5.59247e-05	0.293439	0.37	0.299	1	NK	CASP4
BRD2	7.58314e-05	0.254321	0.443	0.369	1	NK	BRD2
SLC9A3R11	8.26101e-05	0.292178	0.456	0.384	1	NK	SLC9A3R1
DYNLL1	8.31497e-05	0.272335	0.405	0.331	1	NK	DYNLL1
ATP6V0C	9.41643e-05	0.313761	0.383	0.311	1	NK	ATP6V0C
ADGRE5	0.000102526	0.329792	0.383	0.313	1	NK	ADGRE5
GADD45B1	0.000109983	0.320415	0.352	0.273	1	NK	GADD45B
PSMB8-AS1	0.000121707	0.27243	0.37	0.301	1	NK	PSMB8-AS1
PPP1R12A	0.000165664	0.265595	0.37	0.304	1	NK	PPP1R12A
HSD17B11	0.00018907	0.25707	0.366	0.296	1	NK	HSD17B11
PNKD	0.000225779	0.281832	0.273	0.21	1	NK	PNKD
TAF7	0.000250978	0.284758	0.37	0.305	1	NK	TAF7
AC243960.11	0.000326835	0.285037	0.308	0.242	1	NK	AC243960.1
IL16	0.000354704	0.255129	0.524	0.457	1	NK	IL16
LAMTOR1	0.000409291	0.267498	0.357	0.298	1	NK	LAMTOR1
PTPN6	0.000514283	0.285822	0.401	0.344	1	NK	PTPN6
HNRNPR	0.000704566	0.262259	0.39	0.334	1	NK	HNRNPR
RAB29	0.000743391	0.264969	0.282	0.224	1	NK	RAB29
ATP5F1D	0.000813161	0.255599	0.346	0.287	1	NK	ATP5F1D
PFN1	0.000925758	0.291963	0.718	0.708	1	NK	PFN1
CCL51	0.000977014	0.378026	0.626	0.59	1	NK	CCL5
SYPL1	0.00104499	0.259975	0.304	0.25	1	NK	SYPL1
SASH3	0.00164509	0.261051	0.339	0.284	1	NK	SASH3
ENSA	0.00248723	0.269065	0.392	0.351	1	NK	ENSA
TXN2	0.00619717	0.250425	0.262	0.22	1	NK	TXN2
PTPRC1	1.79543e-219	1.97756	0.846	0.867	4.66272e-215	naive CD4 T	PTPRC
NEAT1	1.85135e-143	2.58614	0.604	0.375	4.80795e-139	naive CD4 T	NEAT1
SYNE2	7.81516e-137	2.49792	0.609	0.407	2.0296e-132	naive CD4 T	SYNE2
XIST	4.64921e-136	2.71655	0.336	0.102	1.2074e-131	naive CD4 T	XIST
AHNAK	8.91547e-126	1.88425	0.715	0.659	2.31535e-121	naive CD4 T	AHNAK
RNF213	9.73803e-108	2.11046	0.631	0.53	2.52897e-103	naive CD4 T	RNF213
HLA-E	1.7313e-101	1.05966	0.857	0.974	4.49618e-97	naive CD4 T	HLA-E
MACF1	1.03776e-90	2.20018	0.504	0.33	2.69506e-86	naive CD4 T	MACF1
FUS	1.81034e-88	1.81685	0.623	0.577	4.70146e-84	naive CD4 T	FUS
DDX5	2.47099e-88	1.04839	0.788	0.896	6.41717e-84	naive CD4 T	DDX5
DDX17	2.08078e-82	2.08868	0.512	0.365	5.4038e-78	naive CD4 T	DDX17
HLA-A1	4.02646e-80	0.94499	0.916	0.989	1.04567e-75	naive CD4 T	HLA-A
SMCHD1	2.15899e-67	1.98569	0.464	0.321	5.60689e-63	naive CD4 T	SMCHD1
NKTR	3.68166e-63	2.00368	0.409	0.256	9.56126e-59	naive CD4 T	NKTR
SPOCK2	4.11344e-62	1.67428	0.553	0.495	1.06826e-57	naive CD4 T	SPOCK2
CELF2	1.66547e-59	1.88691	0.499	0.408	4.32524e-55	naive CD4 T	CELF2
STK4	3.60864e-59	1.67812	0.573	0.564	9.37163e-55	naive CD4 T	STK4
PRRC2C	7.34e-58	1.76471	0.558	0.534	1.9062e-53	naive CD4 T	PRRC2C
RSRP11	5.45311e-49	1.8437	0.463	0.375	1.41617e-44	naive CD4 T	RSRP1
EML4	3.36922e-48	1.86739	0.432	0.326	8.74987e-44	naive CD4 T	EML4
RIPOR2	4.36652e-47	1.7856	0.482	0.417	1.13399e-42	naive CD4 T	RIPOR2
PCSK7	5.69303e-46	1.9054	0.361	0.234	1.47848e-41	naive CD4 T	PCSK7
BTG11	1.00692e-45	1.01968	0.703	0.754	2.61496e-41	naive CD4 T	BTG1
ANKRD12	3.55945e-45	1.50691	0.571	0.614	9.2439e-41	naive CD4 T	ANKRD12
TXNIP	5.92496e-45	0.857706	0.803	0.937	1.53871e-40	naive CD4 T	TXNIP
CCNL1	2.04291e-44	1.84754	0.432	0.34	5.30544e-40	naive CD4 T	CCNL1
RORA	2.22409e-44	1.8872	0.332	0.203	5.77597e-40	naive CD4 T	RORA
ZBTB20	1.37315e-43	1.82847	0.324	0.196	3.56607e-39	naive CD4 T	ZBTB20
PNISR	1.65931e-43	1.43998	0.568	0.615	4.30922e-39	naive CD4 T	PNISR
SF1	4.82773e-43	1.69051	0.513	0.498	1.25376e-38	naive CD4 T	SF1
RBM39	7.2934e-43	1.57105	0.538	0.555	1.8941e-38	naive CD4 T	RBM39
SON	9.22704e-43	1.22669	0.617	0.747	2.39626e-38	naive CD4 T	SON
N4BP2L2	1.11484e-42	1.71085	0.489	0.449	2.89524e-38	naive CD4 T	N4BP2L2
ANKRD44	1.53162e-40	1.7599	0.418	0.331	3.97762e-36	naive CD4 T	ANKRD44
SLC38A1	2.92037e-39	1.66199	0.414	0.328	7.58421e-35	naive CD4 T	SLC38A1
RBM25	3.88027e-37	1.65631	0.426	0.354	1.00771e-32	naive CD4 T	RBM25
HNRNPA2B1	3.93722e-37	0.981196	0.659	0.84	1.0225e-32	naive CD4 T	HNRNPA2B1
TNRC6B	4.64995e-37	1.80766	0.384	0.291	1.20759e-32	naive CD4 T	TNRC6B
CEMIP2	7.62663e-37	1.84724	0.279	0.161	1.98064e-32	naive CD4 T	CEMIP2
MBNL1	2.01954e-36	1.49782	0.538	0.586	5.24474e-32	naive CD4 T	MBNL1
SYNE1	2.25318e-36	1.91268	0.343	0.235	5.85151e-32	naive CD4 T	SYNE1
MYH9	1.51537e-34	1.24353	0.581	0.66	3.93542e-30	naive CD4 T	MYH9
AAK1	1.91231e-33	1.79213	0.369	0.28	4.96627e-29	naive CD4 T	AAK1
SF3B1	1.91824e-33	1.62964	0.455	0.42	4.98168e-29	naive CD4 T	SF3B1
TNFAIP31	2.81935e-33	1.83518	0.358	0.259	7.32185e-29	naive CD4 T	TNFAIP3
KMT2A	8.84298e-33	1.76894	0.316	0.213	2.29652e-28	naive CD4 T	KMT2A
PDE3B	9.37316e-33	1.72333	0.27	0.161	2.43421e-28	naive CD4 T	PDE3B
GPRIN3	2.30774e-32	1.61988	0.271	0.163	5.9932e-28	naive CD4 T	GPRIN3
IL7R1	3.6844e-32	1.26206	0.644	0.706	9.5684e-28	naive CD4 T	IL7R
ITGA4	1.30701e-31	1.68706	0.441	0.398	3.39431e-27	naive CD4 T	ITGA4
AKAP13	1.65739e-31	1.72613	0.413	0.357	4.30424e-27	naive CD4 T	AKAP13
TC2N	8.18397e-31	1.67372	0.457	0.436	2.12538e-26	naive CD4 T	TC2N
PAG1	1.92142e-30	1.6665	0.305	0.205	4.98994e-26	naive CD4 T	PAG1
OGA	7.77887e-30	1.73343	0.296	0.197	2.02017e-25	naive CD4 T	OGA
SERBP11	1.84464e-29	0.279677	0.219	0.524	4.79054e-25	naive CD4 T	SERBP1
KIAA1551	2.52102e-29	1.57545	0.468	0.461	6.5471e-25	naive CD4 T	KIAA1551
DDX6	3.39356e-27	1.55539	0.394	0.341	8.81308e-23	naive CD4 T	DDX6
P2RY81	4.84406e-27	1.65904	0.385	0.326	1.258e-22	naive CD4 T	P2RY8
UTRN	5.96217e-27	1.65426	0.33	0.249	1.54838e-22	naive CD4 T	UTRN
NLRP1	6.6011e-27	1.56021	0.254	0.159	1.71431e-22	naive CD4 T	NLRP1
BUB3	2.00597e-26	0.26603	0.174	0.425	5.2095e-22	naive CD4 T	BUB3
CDC42	2.74964e-26	0.250478	0.245	0.557	7.14081e-22	naive CD4 T	CDC42
CD441	3.69168e-26	1.32849	0.538	0.63	9.5873e-22	naive CD4 T	CD44
ASH1L	4.06944e-26	1.57647	0.282	0.191	1.05683e-21	naive CD4 T	ASH1L
SRSF11	4.95008e-26	1.57362	0.398	0.353	1.28554e-21	naive CD4 T	SRSF11
ACAP1	1.2154e-25	1.33156	0.506	0.561	3.15639e-21	naive CD4 T	ACAP1
KMT2C	1.33765e-25	1.56167	0.277	0.187	3.47389e-21	naive CD4 T	KMT2C
KANSL1	1.6151e-25	1.59046	0.254	0.162	4.19441e-21	naive CD4 T	KANSL1
VPS13C	2.50948e-25	1.60516	0.335	0.261	6.51711e-21	naive CD4 T	VPS13C
SORL1	9.72544e-25	1.6128	0.34	0.269	2.5257e-20	naive CD4 T	SORL1
ATM1	1.26693e-24	1.63567	0.369	0.314	3.29023e-20	naive CD4 T	ATM
MED10	1.81163e-24	0.352565	0.183	0.434	4.70481e-20	naive CD4 T	MED10
CASP8	5.72826e-24	1.58484	0.309	0.231	1.48763e-19	naive CD4 T	CASP8
HMGN31	6.03413e-24	0.280614	0.147	0.364	1.56706e-19	naive CD4 T	HMGN3
XRCC6	7.12784e-24	0.292135	0.235	0.531	1.8511e-19	naive CD4 T	XRCC6
TNFRSF14	1.14567e-23	0.291951	0.155	0.375	2.9753e-19	naive CD4 T	TNFRSF14
CBLB1	1.18375e-23	1.67075	0.308	0.23	3.0742e-19	naive CD4 T	CBLB
NAP1L1	1.80731e-23	0.315714	0.229	0.513	4.6936e-19	naive CD4 T	NAP1L1
PPP2R5C1	6.92466e-23	1.55912	0.4	0.368	1.79833e-18	naive CD4 T	PPP2R5C
IK	8.03371e-23	0.302418	0.16	0.381	2.08636e-18	naive CD4 T	IK
TMEM50A	9.26553e-23	0.308373	0.221	0.495	2.40626e-18	naive CD4 T	TMEM50A
NLRC31	1.39735e-22	1.54178	0.283	0.203	3.62891e-18	naive CD4 T	NLRC3
USP15	1.8324e-22	1.57329	0.376	0.335	4.75875e-18	naive CD4 T	USP15
EIF4H	2.37693e-22	0.288064	0.177	0.41	6.17289e-18	naive CD4 T	EIF4H
WBP2	3.51698e-22	0.260418	0.112	0.292	9.13359e-18	naive CD4 T	WBP2
CHURC1	4.69437e-22	0.353169	0.203	0.459	1.21913e-17	naive CD4 T	CHURC1
CCNDBP1	8.48477e-22	0.287503	0.116	0.298	2.2035e-17	naive CD4 T	CCNDBP1
ITGB1	1.6462e-21	1.60224	0.454	0.47	4.27518e-17	naive CD4 T	ITGB1
PTPN61	2.06653e-21	0.281124	0.151	0.356	5.36678e-17	naive CD4 T	PTPN6
ILF2	2.10353e-21	0.314549	0.129	0.319	5.46286e-17	naive CD4 T	ILF2
MYCBP2	4.03207e-21	1.65735	0.335	0.277	1.04713e-16	naive CD4 T	MYCBP2
DYNC1H1	5.42275e-21	1.63016	0.307	0.239	1.40829e-16	naive CD4 T	DYNC1H1
BIRC6	5.68105e-21	1.43556	0.263	0.184	1.47537e-16	naive CD4 T	BIRC6
RANBP2	8.01706e-21	1.55481	0.266	0.189	2.08203e-16	naive CD4 T	RANBP2
CSDE1	8.09435e-21	0.320029	0.265	0.569	2.1021e-16	naive CD4 T	CSDE1
GLG1	2.28958e-20	1.55841	0.325	0.266	5.94603e-16	naive CD4 T	GLG1
ARHGAP15	2.40668e-20	1.49495	0.475	0.526	6.25015e-16	naive CD4 T	ARHGAP15
ICAM31	2.93639e-20	0.28381	0.278	0.584	7.62581e-16	naive CD4 T	ICAM3
BCAP31	3.61931e-20	0.384805	0.217	0.476	9.39935e-16	naive CD4 T	BCAP31
IL161	7.25112e-20	0.389455	0.219	0.472	1.88311e-15	naive CD4 T	IL16
ZNF292	2.00847e-19	1.55	0.295	0.229	5.216e-15	naive CD4 T	ZNF292
HDAC1	2.61824e-19	0.298256	0.118	0.288	6.79956e-15	naive CD4 T	HDAC1
SEC62	2.72909e-19	0.382365	0.249	0.53	7.08744e-15	naive CD4 T	SEC62
CAMK4	1.38725e-18	1.5156	0.327	0.276	3.60268e-14	naive CD4 T	CAMK4
LRPAP1	2.06228e-18	0.254	0.103	0.258	5.35575e-14	naive CD4 T	LRPAP1
CXCR3	2.23008e-18	0.359171	0.208	0.435	5.79152e-14	naive CD4 T	CXCR3
2022-09-09	2.64302e-18	0.333355	0.271	0.559	6.86391e-14	naive CD4 T	2022-09-09
NUCB1	2.79851e-18	0.439176	0.161	0.36	7.26773e-14	naive CD4 T	NUCB1
ZRANB21	2.84874e-18	1.38703	0.336	0.292	7.39817e-14	naive CD4 T	ZRANB2
SPTAN1	5.14236e-18	1.49258	0.368	0.341	1.33547e-13	naive CD4 T	SPTAN1
ZC3H15	7.61979e-18	0.404567	0.168	0.369	1.97886e-13	naive CD4 T	ZC3H15
ZNF207	8.79176e-18	1.5332	0.344	0.309	2.28322e-13	naive CD4 T	ZNF207
CLEC2B2	9.59215e-18	0.28829	0.187	0.397	2.49108e-13	naive CD4 T	CLEC2B
LNPEP	1.42146e-17	1.51842	0.296	0.238	3.69154e-13	naive CD4 T	LNPEP
PNN	1.51377e-17	1.47973	0.321	0.272	3.93127e-13	naive CD4 T	PNN
DOCK10	1.6791e-17	1.50781	0.273	0.21	4.36062e-13	naive CD4 T	DOCK10
EAPP	4.45761e-17	0.33553	0.143	0.319	1.15764e-12	naive CD4 T	EAPP
OTUB1	4.52417e-17	0.342071	0.203	0.428	1.17493e-12	naive CD4 T	OTUB1
NAPA	9.39895e-17	0.294269	0.143	0.317	2.44091e-12	naive CD4 T	NAPA
SRSF10	1.10174e-16	1.44764	0.384	0.379	2.86123e-12	naive CD4 T	SRSF10
FOXP1	1.23411e-16	1.53275	0.381	0.373	3.20499e-12	naive CD4 T	FOXP1
BCL11B	1.61758e-16	1.49906	0.274	0.214	4.20086e-12	naive CD4 T	BCL11B
NONO	1.73787e-16	0.378071	0.166	0.355	4.51325e-12	naive CD4 T	NONO
EIF1B	2.07673e-16	0.337898	0.13	0.293	5.39328e-12	naive CD4 T	EIF1B
HLA-B1	2.08362e-16	0.657239	0.94	0.998	5.41116e-12	naive CD4 T	HLA-B
RASSF5	3.73096e-16	0.261926	0.122	0.276	9.68931e-12	naive CD4 T	RASSF5
HNRNPUL1	4.61228e-16	0.458348	0.165	0.351	1.19781e-11	naive CD4 T	HNRNPUL1
OGT	4.94576e-16	1.56181	0.284	0.229	1.28441e-11	naive CD4 T	OGT
ATP2B4	6.81386e-16	1.47806	0.258	0.197	1.76956e-11	naive CD4 T	ATP2B4
PTP4A21	7.12769e-16	0.471147	0.16	0.342	1.85106e-11	naive CD4 T	PTP4A2
HSPD1	8.38401e-16	0.338567	0.142	0.309	2.17733e-11	naive CD4 T	HSPD1
TMBIM4	9.96989e-16	0.342343	0.141	0.308	2.58918e-11	naive CD4 T	TMBIM4
FERMT3	1.0527e-15	0.345373	0.131	0.291	2.73387e-11	naive CD4 T	FERMT3
XRCC5	1.11754e-15	0.404632	0.216	0.443	2.90224e-11	naive CD4 T	XRCC5
BZW11	1.37761e-15	0.421639	0.18	0.374	3.57766e-11	naive CD4 T	BZW1
GADD45B2	1.43665e-15	0.488193	0.13	0.282	3.73097e-11	naive CD4 T	GADD45B
CLEC2D	2.35675e-15	1.3842	0.374	0.364	6.12047e-11	naive CD4 T	CLEC2D
LENG8	2.44965e-15	1.5032	0.256	0.197	6.36175e-11	naive CD4 T	LENG8
SARS	3.3818e-15	0.457529	0.125	0.277	8.78255e-11	naive CD4 T	SARS
TES1	3.58324e-15	0.312905	0.135	0.293	9.30567e-11	naive CD4 T	TES
PIK3IP1	4.03212e-15	1.42321	0.366	0.356	1.04714e-10	naive CD4 T	PIK3IP1
RPN1	4.2491e-15	0.430026	0.164	0.344	1.10349e-10	naive CD4 T	RPN1
ZFP36L1	5.36075e-15	0.404698	0.293	0.565	1.39219e-10	naive CD4 T	ZFP36L1
ADH5	7.85432e-15	0.274312	0.125	0.274	2.03977e-10	naive CD4 T	ADH5
FDPS	8.89433e-15	0.335676	0.128	0.279	2.30986e-10	naive CD4 T	FDPS
ARL6IP1	1.15477e-14	0.449261	0.199	0.403	2.99894e-10	naive CD4 T	ARL6IP1
PPIG	1.40934e-14	0.440403	0.199	0.403	3.66006e-10	naive CD4 T	PPIG
DOCK8	1.69398e-14	1.50307	0.338	0.316	4.39927e-10	naive CD4 T	DOCK8
TMC8	1.82795e-14	1.4465	0.28	0.23	4.74719e-10	naive CD4 T	TMC8
RBM4	2.04434e-14	0.375147	0.13	0.281	5.30916e-10	naive CD4 T	RBM4
ACTR3	2.50585e-14	0.362161	0.282	0.556	6.50768e-10	naive CD4 T	ACTR3
TTC17	2.52147e-14	1.34605	0.255	0.2	6.54826e-10	naive CD4 T	TTC17
TRAM1	3.20655e-14	0.342789	0.165	0.338	8.32741e-10	naive CD4 T	TRAM1
ANXA6	3.55628e-14	0.401332	0.291	0.568	9.23565e-10	naive CD4 T	ANXA6
EPB41	3.59833e-14	1.44691	0.304	0.265	9.34486e-10	naive CD4 T	EPB41
DYNLT1	3.74178e-14	0.362174	0.133	0.284	9.7174e-10	naive CD4 T	DYNLT1
SMG1	4.20377e-14	1.37727	0.258	0.205	1.09172e-09	naive CD4 T	SMG1
1972-09-01	4.32671e-14	0.476297	0.29	0.573	1.12365e-09	naive CD4 T	2022-09-07
ITK	7.41627e-14	1.43401	0.316	0.286	1.926e-09	naive CD4 T	ITK
CHD2	7.63632e-14	1.49963	0.29	0.247	1.98315e-09	naive CD4 T	CHD2
YPEL51	9.28543e-14	0.305223	0.128	0.272	2.41143e-09	naive CD4 T	YPEL5
REEP5	2.27746e-13	0.505399	0.203	0.406	5.91456e-09	naive CD4 T	REEP5
SSR1	2.81563e-13	0.448183	0.144	0.299	7.31219e-09	naive CD4 T	SSR1
B2M1	3.1601e-13	0.344422	0.952	1	8.20677e-09	naive CD4 T	B2M
AKAP9	3.17239e-13	1.54543	0.309	0.277	8.23869e-09	naive CD4 T	AKAP9
STAT3	3.17996e-13	1.42458	0.296	0.26	8.25836e-09	naive CD4 T	STAT3
LUC7L31	4.32352e-13	1.39872	0.33	0.31	1.12282e-08	naive CD4 T	LUC7L3
EIF1AX	5.08971e-13	0.394334	0.119	0.254	1.3218e-08	naive CD4 T	EIF1AX
SIGIRR	6.84412e-13	0.476354	0.187	0.368	1.77742e-08	naive CD4 T	SIGIRR
VAMP2	7.00368e-13	0.38616	0.223	0.429	1.81886e-08	naive CD4 T	VAMP2
UPP11	7.45383e-13	0.33233	0.131	0.272	1.93576e-08	naive CD4 T	UPP1
DDOST	1.25038e-12	0.443661	0.195	0.384	3.24723e-08	naive CD4 T	DDOST
TMEM1231	1.44352e-12	0.43061	0.179	0.352	3.74883e-08	naive CD4 T	TMEM123
FAM49B1	1.55911e-12	0.38933	0.136	0.279	4.04901e-08	naive CD4 T	FAM49B
GZMK1	1.59759e-12	0.482857	0.306	0.512	4.14893e-08	naive CD4 T	GZMK
IER21	1.63393e-12	0.335045	0.226	0.414	4.24331e-08	naive CD4 T	IER2
PPT1	1.7939e-12	0.398617	0.125	0.26	4.65875e-08	naive CD4 T	PPT1
LSM8	1.8031e-12	0.474036	0.166	0.33	4.68265e-08	naive CD4 T	LSM8
CD6	2.54428e-12	1.28729	0.322	0.297	6.60749e-08	naive CD4 T	CD6
CDC25B	2.79892e-12	0.261739	0.153	0.301	7.26879e-08	naive CD4 T	CDC25B
IQGAP11	3.26636e-12	1.43542	0.369	0.381	8.48274e-08	naive CD4 T	IQGAP1
EPC1	3.36259e-12	1.29689	0.429	0.492	8.73265e-08	naive CD4 T	EPC1
DNAJA1	3.80639e-12	0.318865	0.127	0.261	9.8852e-08	naive CD4 T	DNAJA1
INPP4B	4.39362e-12	1.40141	0.348	0.344	1.14102e-07	naive CD4 T	INPP4B
TMED9	4.51906e-12	0.444359	0.156	0.311	1.1736e-07	naive CD4 T	TMED9
SELENOT	4.73146e-12	0.335813	0.16	0.317	1.22876e-07	naive CD4 T	SELENOT
HNRNPC	5.74145e-12	0.43276	0.31	0.595	1.49106e-07	naive CD4 T	HNRNPC
STOM1	6.33367e-12	0.401153	0.124	0.254	1.64485e-07	naive CD4 T	STOM
FLNA	6.45886e-12	1.43514	0.399	0.432	1.67736e-07	naive CD4 T	FLNA
IKZF1	7.59572e-12	1.47561	0.354	0.36	1.97261e-07	naive CD4 T	IKZF1
SLC2A3	7.6674e-12	1.4703	0.35	0.349	1.99122e-07	naive CD4 T	SLC2A3
CXCR41	8.36424e-12	1.06705	0.491	0.581	2.17219e-07	naive CD4 T	CXCR4
ANKRD11	1.00113e-11	1.53818	0.252	0.208	2.59994e-07	naive CD4 T	ANKRD11
NUCKS1	1.65994e-11	0.522709	0.205	0.392	4.31086e-07	naive CD4 T	NUCKS1
ICAM2	1.92775e-11	0.467312	0.186	0.358	5.00637e-07	naive CD4 T	ICAM2
ITGAL	2.00597e-11	1.36822	0.277	0.241	5.2095e-07	naive CD4 T	ITGAL
PDIA6	2.05318e-11	0.356044	0.136	0.27	5.33211e-07	naive CD4 T	PDIA6
VAPA	2.25618e-11	0.525413	0.158	0.309	5.8593e-07	naive CD4 T	VAPA
SBDS	2.31093e-11	0.407869	0.136	0.27	6.00149e-07	naive CD4 T	SBDS
CALR	2.366e-11	0.418976	0.263	0.488	6.14451e-07	naive CD4 T	CALR
CCDC85B	3.16826e-11	0.325723	0.139	0.273	8.22797e-07	naive CD4 T	CCDC85B
CD96	3.17191e-11	1.32288	0.341	0.337	8.23744e-07	naive CD4 T	CD96
SUN2	3.40239e-11	1.38832	0.32	0.307	8.83602e-07	naive CD4 T	SUN2
SARAF	3.53684e-11	0.726853	0.614	0.769	9.18517e-07	naive CD4 T	SARAF
RBBP4	4.23257e-11	0.519639	0.159	0.311	1.0992e-06	naive CD4 T	RBBP4
XBP11	4.69682e-11	0.352445	0.164	0.311	1.21976e-06	naive CD4 T	XBP1
EMB	5.64422e-11	1.37288	0.334	0.329	1.4658e-06	naive CD4 T	EMB
PBXIP1	7.59247e-11	1.29269	0.362	0.372	1.97176e-06	naive CD4 T	PBXIP1
AUP1	8.9306e-11	0.508829	0.194	0.368	2.31928e-06	naive CD4 T	AUP1
CYBC1	9.484e-11	0.470116	0.133	0.264	2.46299e-06	naive CD4 T	CYBC1
NIPBL	1.01447e-10	1.35972	0.286	0.26	2.63458e-06	naive CD4 T	NIPBL
ATRX	1.21159e-10	1.43555	0.355	0.37	3.14651e-06	naive CD4 T	ATRX
DPYD	1.22813e-10	1.35684	0.262	0.226	3.18945e-06	naive CD4 T	DPYD
SLFN5	1.272e-10	1.38449	0.302	0.282	3.30339e-06	naive CD4 T	SLFN5
TMED10	1.48699e-10	0.561485	0.194	0.365	3.86171e-06	naive CD4 T	TMED10
SNRNP200	1.71062e-10	1.44053	0.288	0.263	4.44249e-06	naive CD4 T	SNRNP200
RNF125	1.7284e-10	1.38532	0.252	0.213	4.48866e-06	naive CD4 T	RNF125
HNRNPH1	1.99128e-10	1.4235	0.287	0.264	5.17134e-06	naive CD4 T	HNRNPH1
MORF4L1	2.37764e-10	0.472481	0.306	0.575	6.17473e-06	naive CD4 T	MORF4L1
DIAPH1	2.81941e-10	1.37169	0.265	0.233	7.32199e-06	naive CD4 T	DIAPH1
HP1BP3	2.93525e-10	0.439734	0.188	0.351	7.62285e-06	naive CD4 T	HP1BP3
DDX3X	3.18226e-10	1.44023	0.292	0.271	8.26433e-06	naive CD4 T	DDX3X
FCMR	3.20782e-10	0.411609	0.152	0.286	8.3307e-06	naive CD4 T	FCMR
XRN2	3.27864e-10	0.504968	0.14	0.27	8.51464e-06	naive CD4 T	XRN2
P4HB	3.82826e-10	0.367432	0.157	0.296	9.94199e-06	naive CD4 T	P4HB
OCIAD11	4.12587e-10	0.523042	0.191	0.357	1.07149e-05	naive CD4 T	OCIAD1
WASF2	4.19465e-10	0.523554	0.143	0.275	1.08935e-05	naive CD4 T	WASF2
PRPF8	4.71733e-10	1.31838	0.323	0.318	1.22509e-05	naive CD4 T	PRPF8
WNK1	5.10624e-10	1.40382	0.267	0.236	1.32609e-05	naive CD4 T	WNK1
MYO1F1	5.79166e-10	1.42435	0.298	0.282	1.50409e-05	naive CD4 T	MYO1F
KMT2E	6.34719e-10	1.18167	0.437	0.533	1.64837e-05	naive CD4 T	KMT2E
HCLS1	8.07413e-10	0.361533	0.377	0.71	2.09685e-05	naive CD4 T	HCLS1
TMEM173	8.25516e-10	0.520037	0.173	0.323	2.14387e-05	naive CD4 T	TMEM173
AKNA1	1.53155e-09	1.51044	0.339	0.346	3.97743e-05	naive CD4 T	AKNA
TAF71	1.60138e-09	0.48041	0.17	0.314	4.15877e-05	naive CD4 T	TAF7
ZFP36L21	1.79245e-09	0.820716	0.605	0.748	4.65499e-05	naive CD4 T	ZFP36L2
M6PR	2.21626e-09	0.646264	0.217	0.4	5.75563e-05	naive CD4 T	M6PR
TMCO1	2.30824e-09	0.449755	0.161	0.3	5.99451e-05	naive CD4 T	TMCO1
SF3B2	2.51526e-09	0.574045	0.287	0.535	6.53212e-05	naive CD4 T	SF3B2
ARL6IP5	2.52496e-09	0.6343	0.361	0.683	6.55732e-05	naive CD4 T	ARL6IP5
THRAP3	2.75931e-09	0.604082	0.231	0.424	7.16592e-05	naive CD4 T	THRAP3
BTN3A21	2.92256e-09	0.593713	0.158	0.292	7.58988e-05	naive CD4 T	BTN3A2
JAK11	3.03079e-09	1.24838	0.35	0.365	7.87095e-05	naive CD4 T	JAK1
SRRM1	3.31288e-09	0.518774	0.287	0.528	8.60355e-05	naive CD4 T	SRRM1
MAPK1IP1L	3.4681e-09	0.415535	0.15	0.278	9.00666e-05	naive CD4 T	MAPK1IP1L
GLIPR1	4.11323e-09	0.519312	0.183	0.331	0.000106821	naive CD4 T	GLIPR1
ARHGEF1	4.30939e-09	1.31822	0.367	0.399	0.000111915	naive CD4 T	ARHGEF1
2022-09-01	5.01589e-09	0.466578	0.241	0.427	0.000130263	naive CD4 T	2022-09-01
WSB1	5.83532e-09	1.34944	0.315	0.314	0.000151543	naive CD4 T	WSB1
LEPROTL11	7.49005e-09	0.509558	0.329	0.599	0.000194517	naive CD4 T	LEPROTL1
SP110	7.74328e-09	0.543814	0.15	0.276	0.000201093	naive CD4 T	SP110
PSAP	9.74847e-09	0.266511	0.277	0.48	0.000253168	naive CD4 T	PSAP
DDX18	1.01999e-08	0.64809	0.203	0.37	0.000264891	naive CD4 T	DDX18
CDC37	1.02973e-08	0.603372	0.327	0.603	0.00026742	naive CD4 T	CDC37
SPCS2	1.26184e-08	0.59247	0.242	0.44	0.000327699	naive CD4 T	SPCS2
SRSF7	1.26849e-08	1.07921	0.47	0.613	0.000329428	naive CD4 T	SRSF7
PHF20	1.40233e-08	0.578496	0.135	0.25	0.000364186	naive CD4 T	PHF20
PDCD41	1.46572e-08	0.54786	0.256	0.458	0.000380647	naive CD4 T	PDCD4
LAT	1.52537e-08	0.55124	0.301	0.543	0.000396139	naive CD4 T	LAT
ZAP70	1.67109e-08	1.29054	0.342	0.361	0.000433983	naive CD4 T	ZAP70
STAT4	1.76147e-08	1.37666	0.255	0.23	0.000457455	naive CD4 T	STAT4
SCAF11	2.22363e-08	1.43049	0.347	0.374	0.000577476	naive CD4 T	SCAF11
DGKA	2.27441e-08	1.45437	0.32	0.327	0.000590663	naive CD4 T	DGKA
HERPUD1	2.47494e-08	0.308913	0.17	0.295	0.000642742	naive CD4 T	HERPUD1
EIF4A2	2.52744e-08	0.525477	0.327	0.594	0.000656377	naive CD4 T	EIF4A2
DDX24	2.95563e-08	1.19355	0.411	0.493	0.000767577	naive CD4 T	DDX24
PRNP	3.04596e-08	0.520991	0.146	0.265	0.000791035	naive CD4 T	PRNP
HNRNPM	3.20104e-08	0.51153	0.193	0.343	0.00083131	naive CD4 T	HNRNPM
EVL	4.08565e-08	0.926695	0.549	0.762	0.00106104	naive CD4 T	EVL
PSIP1	4.74418e-08	0.551631	0.172	0.306	0.00123206	naive CD4 T	PSIP1
HNRNPR1	6.5119e-08	0.555302	0.194	0.343	0.00169114	naive CD4 T	HNRNPR
CD69	6.99516e-08	1.24749	0.435	0.514	0.00181664	naive CD4 T	CD69
STK10	7.26873e-08	1.29957	0.265	0.247	0.00188769	naive CD4 T	STK10
DNAJB6	7.29301e-08	0.597748	0.175	0.311	0.00189399	naive CD4 T	DNAJB6
BCLAF1	7.68701e-08	1.30092	0.34	0.365	0.00199632	naive CD4 T	BCLAF1
ARID5B	9.91972e-08	1.2761	0.283	0.272	0.00257615	naive CD4 T	ARID5B
RBMX	1.33489e-07	0.633712	0.253	0.448	0.00346672	naive CD4 T	RBMX
NDUFV11	1.74188e-07	0.570141	0.173	0.305	0.00452365	naive CD4 T	NDUFV1
DENND2D	1.84488e-07	0.568802	0.172	0.301	0.00479116	naive CD4 T	DENND2D
GNG2	2.45904e-07	0.63902	0.206	0.36	0.00638614	naive CD4 T	GNG2
ANAPC5	2.52177e-07	0.619625	0.169	0.296	0.00654903	naive CD4 T	ANAPC5
PARP81	2.95451e-07	1.30582	0.307	0.311	0.00767286	naive CD4 T	PARP8
SCAMP2	3.73557e-07	0.666778	0.216	0.379	0.00970128	naive CD4 T	SCAMP2
SRSF51	3.97885e-07	0.337532	0.426	0.766	0.0103331	naive CD4 T	SRSF5
PRMT21	5.84117e-07	0.640593	0.283	0.496	0.0151695	naive CD4 T	PRMT2
HSP90AB1	6.00204e-07	0.32355	0.439	0.782	0.0155873	naive CD4 T	HSP90AB1
GCC2	6.46025e-07	1.2808	0.332	0.357	0.0167773	naive CD4 T	GCC2
CTSS	6.467e-07	0.521374	0.153	0.263	0.0167948	naive CD4 T	CTSS
CYTH1	6.47305e-07	1.2817	0.32	0.34	0.0168105	naive CD4 T	CYTH1
BPTF	8.60804e-07	1.43224	0.25	0.235	0.0223551	naive CD4 T	BPTF
SRRM2	1.00885e-06	1.30835	0.342	0.381	0.0261997	naive CD4 T	SRRM2
TAGAP	1.244e-06	0.686432	0.233	0.396	0.0323066	naive CD4 T	TAGAP
TRAC	1.2481e-06	0.591101	0.255	0.433	0.0324133	naive CD4 T	TRAC
SELPLG	1.2723e-06	0.671048	0.272	0.472	0.0330417	naive CD4 T	SELPLG
RHOH	1.28077e-06	0.566832	0.219	0.372	0.0332615	naive CD4 T	RHOH
PSMD7	1.39968e-06	0.66575	0.188	0.323	0.0363497	naive CD4 T	PSMD7
ARHGAP91	1.4443e-06	0.585692	0.146	0.251	0.0375084	naive CD4 T	ARHGAP9
LIMD2	1.56419e-06	0.319223	0.414	0.721	0.0406221	naive CD4 T	LIMD2
MSN	1.57398e-06	0.544638	0.337	0.591	0.0408762	naive CD4 T	MSN
STK17B	2.10463e-06	1.17522	0.346	0.386	0.0546573	naive CD4 T	STK17B
NDFIP1	2.82244e-06	1.24237	0.308	0.322	0.0732987	naive CD4 T	NDFIP1
VSIR	3.0918e-06	0.495097	0.197	0.329	0.0802939	naive CD4 T	VSIR
CD1641	3.39632e-06	0.632581	0.217	0.37	0.0882024	naive CD4 T	CD164
CTSC2	3.49456e-06	0.642064	0.244	0.411	0.0907538	naive CD4 T	CTSC
CRBN	3.83764e-06	0.576166	0.153	0.258	0.0996635	naive CD4 T	CRBN
SAMSN1	4.82188e-06	1.24019	0.278	0.279	0.125224	naive CD4 T	SAMSN1
PRKCH1	4.95911e-06	1.14135	0.288	0.296	0.128788	naive CD4 T	PRKCH
U2SURP	5.02255e-06	0.77657	0.194	0.328	0.130436	naive CD4 T	U2SURP
PIM11	5.50341e-06	0.55888	0.186	0.306	0.142923	naive CD4 T	PIM1
CAPZA1	5.78972e-06	0.653	0.199	0.335	0.150359	naive CD4 T	CAPZA1
TECR	6.23948e-06	0.691122	0.295	0.513	0.162039	naive CD4 T	TECR
EIF3A	7.11679e-06	1.29343	0.315	0.342	0.184823	naive CD4 T	EIF3A
DDX46	8.9771e-06	0.708548	0.206	0.343	0.233135	naive CD4 T	DDX46
TRAT1	1.00676e-05	0.580876	0.155	0.257	0.261457	naive CD4 T	TRAT1
PAXX1	1.03927e-05	0.626075	0.248	0.406	0.269898	naive CD4 T	PAXX
METAP2	1.50296e-05	0.594068	0.16	0.266	0.390318	naive CD4 T	METAP2
RAD21	1.51997e-05	0.665901	0.237	0.396	0.394736	naive CD4 T	RAD21
ITM2A	1.53542e-05	0.59064	0.258	0.424	0.398749	naive CD4 T	ITM2A
MCL1	1.68056e-05	0.582382	0.178	0.29	0.43644	naive CD4 T	MCL1
CAPN2	1.89636e-05	0.602324	0.164	0.268	0.492484	naive CD4 T	CAPN2
PPP1R2	2.2054e-05	0.604908	0.228	0.377	0.572743	naive CD4 T	PPP1R2
HNRNPU	2.34316e-05	1.1087	0.357	0.417	0.608519	naive CD4 T	HNRNPU
MVP	2.40989e-05	0.586786	0.157	0.258	0.625849	naive CD4 T	MVP
EZR	2.59922e-05	0.592858	0.3	0.502	0.675017	naive CD4 T	EZR
RPN2	2.66942e-05	0.64509	0.217	0.36	0.693247	naive CD4 T	RPN2
SKAP1	2.68108e-05	0.617067	0.237	0.39	0.696277	naive CD4 T	SKAP1
HNRNPH3	2.70733e-05	0.637923	0.238	0.396	0.703094	naive CD4 T	HNRNPH3
SAT1	2.80032e-05	0.558157	0.254	0.409	0.727244	naive CD4 T	SAT1
ADAR	3.42751e-05	1.27575	0.259	0.262	0.890125	naive CD4 T	ADAR
CEBPZ	3.71829e-05	0.642902	0.158	0.258	0.965639	naive CD4 T	CEBPZ
HNRNPA3	5.83911e-05	0.643914	0.312	0.526	1	naive CD4 T	HNRNPA3
KIF2A	7.01812e-05	0.63634	0.203	0.329	1	naive CD4 T	KIF2A
SERINC3	8.65033e-05	0.602958	0.157	0.252	1	naive CD4 T	SERINC3
TBC1D10C	9.47218e-05	0.648526	0.228	0.367	1	naive CD4 T	TBC1D10C
HLA-C1	0.000103796	0.486777	0.832	0.99	1	naive CD4 T	HLA-C
LCP2	0.000122942	0.722553	0.305	0.508	1	naive CD4 T	LCP2
CYTIP	0.000136948	1.05546	0.41	0.53	1	naive CD4 T	CYTIP
IL10RA	0.000160127	1.20601	0.364	0.442	1	naive CD4 T	IL10RA
OPTN	0.00016772	0.692444	0.223	0.357	1	naive CD4 T	OPTN
EIF5B	0.000171046	0.688434	0.194	0.308	1	naive CD4 T	EIF5B
RNASET2	0.000184701	0.569399	0.228	0.359	1	naive CD4 T	RNASET2
TMC6	0.000191813	1.21932	0.257	0.265	1	naive CD4 T	TMC6
BTG2	0.000194161	1.36314	0.296	0.323	1	naive CD4 T	BTG2
PIK3R11	0.000201424	1.30951	0.28	0.296	1	naive CD4 T	PIK3R1
GSTK1	0.000201964	0.858653	0.526	0.779	1	naive CD4 T	GSTK1
PAPOLA	0.000202421	0.65545	0.168	0.265	1	naive CD4 T	PAPOLA
CFLAR	0.00021284	1.27626	0.287	0.313	1	naive CD4 T	CFLAR
FYN1	0.000223659	1.25303	0.343	0.399	1	naive CD4 T	FYN
ELOVL5	0.00025621	0.589658	0.209	0.331	1	naive CD4 T	ELOVL5
EIF5	0.000263411	0.732307	0.227	0.363	1	naive CD4 T	EIF5
PAK2	0.00029699	0.621503	0.171	0.268	1	naive CD4 T	PAK2
RSBN1L	0.000298205	0.636578	0.16	0.251	1	naive CD4 T	RSBN1L
CDC42SE1	0.000323351	0.715437	0.242	0.388	1	naive CD4 T	CDC42SE1
MTDH	0.000332522	0.741957	0.229	0.364	1	naive CD4 T	MTDH
DEF6	0.000379885	0.721493	0.174	0.273	1	naive CD4 T	DEF6
TNFAIP8	0.000379964	0.676047	0.254	0.409	1	naive CD4 T	TNFAIP8
SAMD32	0.000404909	0.599467	0.198	0.308	1	naive CD4 T	SAMD3
TAF1D	0.000553318	0.772665	0.222	0.35	1	naive CD4 T	TAF1D
HMGB1	0.000558891	0.550205	0.588	0.875	1	naive CD4 T	HMGB1
CD46	0.000594405	1.21321	0.263	0.279	1	naive CD4 T	CD46
EIF4G2	0.000597585	0.66617	0.313	0.516	1	naive CD4 T	EIF4G2
CD47	0.000612242	1.06082	0.252	0.26	1	naive CD4 T	CD47
BRD21	0.000845699	0.868746	0.239	0.378	1	naive CD4 T	BRD2
NCOR1	0.00108892	1.14011	0.268	0.289	1	naive CD4 T	NCOR1
TCF25	0.00110292	1.17457	0.342	0.416	1	naive CD4 T	TCF25
SLC3A2	0.00110865	0.673417	0.195	0.3	1	naive CD4 T	SLC3A2
ACTN41	0.0012157	0.719422	0.168	0.255	1	naive CD4 T	ACTN4
TAPBP1	0.00127848	1.13462	0.356	0.443	1	naive CD4 T	TAPBP
LCP11	0.00132752	0.949673	0.494	0.712	1	naive CD4 T	LCP1
ZC3HAV1	0.00139659	1.16383	0.301	0.344	1	naive CD4 T	ZC3HAV1
GPR183	0.00146136	0.734249	0.197	0.3	1	naive CD4 T	GPR183
TAP1	0.00148304	0.606996	0.175	0.266	1	naive CD4 T	TAP1
EWSR1	0.00151312	0.797236	0.256	0.407	1	naive CD4 T	EWSR1
CDKN1B	0.00179915	0.720795	0.213	0.327	1	naive CD4 T	CDKN1B
CYLD	0.00184546	1.23445	0.269	0.294	1	naive CD4 T	CYLD
WIPF11	0.00189986	0.722684	0.32	0.52	1	naive CD4 T	WIPF1
UBE2B	0.00201717	0.723515	0.187	0.283	1	naive CD4 T	UBE2B
TRAF3IP3	0.00217881	0.992191	0.441	0.612	1	naive CD4 T	TRAF3IP3
RSRC2	0.00220222	0.83253	0.18	0.272	1	naive CD4 T	RSRC2
CD53	0.00239149	0.75952	0.318	0.518	1	naive CD4 T	CD53
DDX39A	0.00240621	0.742145	0.183	0.277	1	naive CD4 T	DDX39A
NSD3	0.00244306	1.08758	0.253	0.271	1	naive CD4 T	NSD3
ARL4C	0.00257085	1.16969	0.336	0.407	1	naive CD4 T	ARL4C
TPR	0.00273428	1.25748	0.283	0.318	1	naive CD4 T	TPR
PRPF40A	0.00311841	0.791429	0.192	0.289	1	naive CD4 T	PRPF40A
TIAL1	0.00393839	0.698508	0.178	0.265	1	naive CD4 T	TIAL1
TCF7	0.00419593	0.773261	0.234	0.351	1	naive CD4 T	TCF7
NFKBIA1	0.00549684	0.67089	0.234	0.34	1	naive CD4 T	NFKBIA
MGAT4A	0.00612233	0.702201	0.214	0.321	1	naive CD4 T	MGAT4A
RCSD11	0.00636919	0.805101	0.245	0.37	1	naive CD4 T	RCSD1
IL2RG	0.00654972	0.721689	0.323	0.516	1	naive CD4 T	IL2RG
MBP1	0.00740316	1.15362	0.274	0.31	1	naive CD4 T	MBP
G3BP1	0.007854	0.775622	0.173	0.254	1	naive CD4 T	G3BP1
TSC22D3	0.00791528	0.472562	0.407	0.616	1	naive CD4 T	TSC22D3
IFI161	0.00793901	0.794911	0.197	0.291	1	naive CD4 T	IFI16
NCL	0.00804789	0.624676	0.407	0.685	1	naive CD4 T	NCL
ARGLU1	0.00924747	1.163	0.311	0.373	1	naive CD4 T	ARGLU1
ARHGAP30	0.00931881	0.839088	0.242	0.367	1	naive CD4 T	ARHGAP30
HSPA5	0.00973679	1.27207	0.347	0.438	1	naive CD4 T	HSPA5
FGD3	0.00993944	0.840974	0.189	0.278	1	naive CD4 T	FGD3
C1QC	0	5.14826	0.912	0.003	0	Mac	C1QC
C1QB	0	4.9658	0.918	0.003	0	Mac	C1QB
CD14	0	4.48557	0.889	0.017	0	Mac	CD14
HLA-DRA	0	4.44211	0.998	0.137	0	Mac	HLA-DRA
C1QA	0	4.36952	0.921	0.004	0	Mac	C1QA
CST3	0	4.14794	0.785	0.04	0	Mac	CST3
CD74	0	3.98763	1	0.775	0	Mac	CD74
HLA-DRB1	0	3.97597	0.99	0.289	0	Mac	HLA-DRB1
HLA-DPA1	0	3.81816	0.989	0.341	0	Mac	HLA-DPA1
TYROBP1	0	3.69422	0.99	0.07	0	Mac	TYROBP
FCER1G1	0	3.60398	0.971	0.058	0	Mac	FCER1G
HLA-DRB5	0	3.51314	0.891	0.147	0	Mac	HLA-DRB5
FOS	0	3.41271	0.847	0.091	0	Mac	FOS
HLA-DPB1	0	3.36605	0.996	0.342	0	Mac	HLA-DPB1
C5AR1	0	3.35892	0.833	0.005	0	Mac	C5AR1
AIF1	0	3.30462	0.96	0.058	0	Mac	AIF1
PSAP1	0	3.26931	0.973	0.455	0	Mac	PSAP
HLA-DQA1	0	3.2527	0.966	0.105	0	Mac	HLA-DQA1
LYZ	0	3.16481	0.887	0.03	0	Mac	LYZ
HLA-DQB1	0	3.08643	0.939	0.15	0	Mac	HLA-DQB1
HLA-DMA	0	3.0374	0.946	0.125	0	Mac	HLA-DMA
SAT11	0	3.00378	0.946	0.385	0	Mac	SAT1
IFITM31	0	2.99646	0.91	0.084	0	Mac	IFITM3
TREM2	0	2.94614	0.847	0.005	0	Mac	TREM2
RHOB	0	2.85555	0.73	0.031	0	Mac	RHOB
CD68	0	2.85043	0.883	0.028	0	Mac	CD68
APOC1	0	2.78653	0.632	0.005	0	Mac	APOC1
CSF1R	0	2.76829	0.893	0.024	0	Mac	CSF1R
APOE	0	2.72615	0.458	0.001	0	Mac	APOE
IFI30	0	2.72207	0.822	0.033	0	Mac	IFI30
FCGBP	0	2.72007	0.64	0.01	0	Mac	FCGBP
SERPINA1	0	2.63945	0.851	0.022	0	Mac	SERPINA1
SGK1	0	2.62887	0.713	0.044	0	Mac	SGK1
CXCL16	0	2.59476	0.83	0.028	0	Mac	CXCL16
CD9	0	2.53345	0.738	0.021	0	Mac	CD9
MS4A6A	0	2.52603	0.877	0.033	0	Mac	MS4A6A
NPC2	0	2.52245	0.962	0.296	0	Mac	NPC2
CTSB	0	2.51266	0.885	0.215	0	Mac	CTSB
CYBB	0	2.47184	0.808	0.023	0	Mac	CYBB
A2M	0	2.4591	0.824	0.011	0	Mac	A2M
CD83	0	2.45438	0.72	0.041	0	Mac	CD83
PILRA	0	2.41618	0.839	0.017	0	Mac	PILRA
HLA-DMB	0	2.41203	0.837	0.061	0	Mac	HLA-DMB
FCGR2A	0	2.38175	0.856	0.021	0	Mac	FCGR2A
VMO1	0	2.37149	0.674	0.008	0	Mac	VMO1
PLAUR	0	2.33006	0.774	0.036	0	Mac	PLAUR
GSN1	0	2.29763	0.839	0.04	0	Mac	GSN
GRN	0	2.24566	0.891	0.118	0	Mac	GRN
NR4A1	0	2.24184	0.569	0.015	0	Mac	NR4A1
C3	0	2.21003	0.672	0.004	0	Mac	C3
CDKN1A	0	2.15487	0.743	0.047	0	Mac	CDKN1A
LST1	0	2.11195	0.877	0.086	0	Mac	LST1
FCGR3A	0	2.1092	0.699	0.015	0	Mac	FCGR3A
FGL2	0	2.09186	0.797	0.046	0	Mac	FGL2
LYVE1	0	2.02804	0.511	0.001	0	Mac	LYVE1
SLC11A1	0	2.01629	0.709	0.015	0	Mac	SLC11A1
CLEC7A	0	1.99376	0.749	0.02	0	Mac	CLEC7A
CD86	0	1.98335	0.772	0.022	0	Mac	CD86
FCGRT	0	1.96785	0.841	0.087	0	Mac	FCGRT
SELENOP	0	1.96696	0.397	0	0	Mac	SELENOP
PLXDC2	0	1.95689	0.785	0.022	0	Mac	PLXDC2
MEF2C	0	1.92725	0.795	0.034	0	Mac	MEF2C
IL1B	0	1.91161	0.351	0.004	0	Mac	IL1B
MS4A7	0	1.86019	0.684	0.017	0	Mac	MS4A7
OLR1	0	1.84978	0.54	0.003	0	Mac	OLR1
RGS2	0	1.83674	0.682	0.058	0	Mac	RGS2
SPI1	0	1.81406	0.536	0.019	0	Mac	SPI1
FPR1	0	1.78384	0.715	0.015	0	Mac	FPR1
CSF2RA	0	1.77872	0.73	0.023	0	Mac	CSF2RA
FCGR1A	0	1.76222	0.653	0.008	0	Mac	FCGR1A
CH25H	0	1.72186	0.41	0.002	0	Mac	CH25H
MSR1	0	1.72028	0.716	0.008	0	Mac	MSR1
CTSH	0	1.71966	0.738	0.075	0	Mac	CTSH
FCGR2B	0	1.68866	0.64	0.022	0	Mac	FCGR2B
TGFBI	0	1.6648	0.686	0.033	0	Mac	TGFBI
F13A1	0	1.65876	0.626	0.008	0	Mac	F13A1
GLUL	0	1.65566	0.753	0.121	0	Mac	GLUL
C3AR1	0	1.64262	0.661	0.026	0	Mac	C3AR1
VSIG4	0	1.64197	0.655	0.016	0	Mac	VSIG4
LGALS9	0	1.59999	0.751	0.083	0	Mac	LGALS9
HAMP	0	1.59278	0.471	0.003	0	Mac	HAMP
DDAH2	0	1.5804	0.739	0.107	0	Mac	DDAH2
LY86	0	1.57424	0.72	0.027	0	Mac	LY86
LILRB2	0	1.57262	0.661	0.016	0	Mac	LILRB2
MAP3K81	0	1.56146	0.609	0.073	0	Mac	MAP3K8
RAB31	0	1.54125	0.636	0.022	0	Mac	RAB31
WARS	0	1.5351	0.625	0.068	0	Mac	WARS
FOLR2	0	1.53229	0.42	0.004	0	Mac	FOLR2
ETS2	0	1.49358	0.588	0.03	0	Mac	ETS2
LIPA	0	1.49126	0.741	0.137	0	Mac	LIPA
TNFSF13B	0	1.48918	0.659	0.05	0	Mac	TNFSF13B
FSCN1	0	1.45188	0.437	0.006	0	Mac	FSCN1
HCK	0	1.45018	0.688	0.02	0	Mac	HCK
CTSL	0	1.40473	0.663	0.064	0	Mac	CTSL
RNF130	0	1.39426	0.521	0.053	0	Mac	RNF130
MTHFD2	0	1.39093	0.678	0.101	0	Mac	MTHFD2
PLSCR1	0	1.38988	0.722	0.091	0	Mac	PLSCR1
TBXAS1	0	1.3749	0.692	0.045	0	Mac	TBXAS1
SCIN	0	1.36412	0.519	0.001	0	Mac	SCIN
H1F0	0	1.35725	0.469	0.016	0	Mac	H1F0
CX3CR1	0	1.35153	0.517	0.03	0	Mac	CX3CR1
CPVL	0	1.35125	0.596	0.023	0	Mac	CPVL
CYP27A1	0	1.34236	0.352	0.002	0	Mac	CYP27A1
APLP2	0	1.33971	0.672	0.086	0	Mac	APLP2
MARCO	0	1.32271	0.33	0.003	0	Mac	MARCO
ITGAM1	0	1.30457	0.655	0.037	0	Mac	ITGAM
CD163	0	1.29707	0.569	0.009	0	Mac	CD163
MARCKS	0	1.29635	0.569	0.014	0	Mac	MARCKS
ABI3	0	1.29059	0.649	0.076	0	Mac	ABI3
TNFSF13	0	1.28693	0.611	0.018	0	Mac	TNFSF13
CEBPD	0	1.26966	0.433	0.028	0	Mac	CEBPD
KLF4	0	1.26247	0.481	0.012	0	Mac	KLF4
LILRB4	0	1.2562	0.544	0.015	0	Mac	LILRB4
HMOX1	0	1.25207	0.559	0.01	0	Mac	HMOX1
NR4A2	0	1.24655	0.534	0.057	0	Mac	NR4A2
MS4A4A	0	1.24625	0.521	0.008	0	Mac	MS4A4A
IL18	0	1.23221	0.552	0.021	0	Mac	IL18
CSTA	0	1.23016	0.561	0.017	0	Mac	CSTA
CYFIP1	0	1.22237	0.573	0.02	0	Mac	CYFIP1
LPCAT2	0	1.21945	0.536	0.009	0	Mac	LPCAT2
LAT21	0	1.21904	0.617	0.04	0	Mac	LAT2
ZEB2	0	1.20521	0.617	0.069	0	Mac	ZEB2
PEA15	0	1.20498	0.609	0.078	0	Mac	PEA15
ALDH2	0	1.20086	0.467	0.017	0	Mac	ALDH2
EPB41L3	0	1.19911	0.544	0.006	0	Mac	EPB41L3
NAMPT	0	1.19896	0.542	0.067	0	Mac	NAMPT
SLC2A5	0	1.19887	0.494	0.001	0	Mac	SLC2A5
CD302	0	1.19822	0.54	0.021	0	Mac	CD302
IGSF6	0	1.19434	0.529	0.024	0	Mac	IGSF6
CFD	0	1.18619	0.291	0.016	0	Mac	CFD
RNASE6	0	1.16617	0.619	0.043	0	Mac	RNASE6
LAIR1	0	1.14154	0.665	0.104	0	Mac	LAIR1
HLA-DOA	0	1.13298	0.565	0.026	0	Mac	HLA-DOA
DPYSL2	0	1.12434	0.58	0.046	0	Mac	DPYSL2
LRP1	0	1.11508	0.51	0.016	0	Mac	LRP1
CLEC10A	0	1.11025	0.427	0.022	0	Mac	CLEC10A
KCTD12	0	1.10434	0.559	0.022	0	Mac	KCTD12
THEMIS2	0	1.09432	0.6	0.086	0	Mac	THEMIS2
CCDC88A	0	1.09424	0.588	0.047	0	Mac	CCDC88A
EPB41L2	0	1.07621	0.475	0.011	0	Mac	EPB41L2
MEF2A	0	1.07425	0.548	0.065	0	Mac	MEF2A
CD300C	0	1.06934	0.517	0.018	0	Mac	CD300C
STAB1	0	1.06821	0.408	0.004	0	Mac	STAB1
RASSF4	0	1.0613	0.485	0.02	0	Mac	RASSF4
CSF3R	0	1.05679	0.529	0.02	0	Mac	CSF3R
SLC1A3	0	1.0331	0.343	0.001	0	Mac	SLC1A3
PADI2	0	1.02972	0.324	0.006	0	Mac	PADI2
CD33	0	1.02753	0.502	0.02	0	Mac	CD33
CTNNA1	0	1.02714	0.573	0.059	0	Mac	CTNNA1
SLC7A7	0	1.02138	0.496	0.009	0	Mac	SLC7A7
CTSZ	0	1.01332	0.513	0.039	0	Mac	CTSZ
IL13RA1	0	1.01225	0.469	0.017	0	Mac	IL13RA1
OGFRL1	0	1.00813	0.534	0.038	0	Mac	OGFRL1
BHLHE41	0	1.00776	0.37	0.005	0	Mac	BHLHE41
FGR1	0	1.00694	0.483	0.043	0	Mac	FGR
ITGAX	0	0.998835	0.519	0.02	0	Mac	ITGAX
STEAP3	0	0.996739	0.45	0.002	0	Mac	STEAP3
MNDA	0	0.981046	0.462	0.026	0	Mac	MNDA
MGLL	0	0.978551	0.266	0.004	0	Mac	MGLL
SERPINB6	0	0.977498	0.615	0.082	0	Mac	SERPINB6
NCF2	0	0.974831	0.489	0.026	0	Mac	NCF2
LILRB3	0	0.971903	0.466	0.024	0	Mac	LILRB3
LYN	0	0.971193	0.487	0.018	0	Mac	LYN
ENG	0	0.968676	0.462	0.032	0	Mac	ENG
VAMP3	0	0.966639	0.657	0.095	0	Mac	VAMP3
RAB20	0	0.964917	0.402	0.013	0	Mac	RAB20
SRGAP2	0	0.963118	0.481	0.045	0	Mac	SRGAP2
TM6SF1	0	0.956553	0.475	0.015	0	Mac	TM6SF1
CLEC9A	0	0.954522	0.404	0.006	0	Mac	CLEC9A
CLEC5A	0	0.948126	0.354	0.007	0	Mac	CLEC5A
PTMS	0	0.945808	0.385	0.031	0	Mac	PTMS
LILRB1	0	0.943788	0.443	0.017	0	Mac	LILRB1
HVCN1	0	0.9433	0.533	0.049	0	Mac	HVCN1
BTK	0	0.932868	0.466	0.016	0	Mac	BTK
BLNK	0	0.931704	0.462	0.011	0	Mac	BLNK
ACSL1	0	0.93128	0.387	0.018	0	Mac	ACSL1
ZNF385A	0	0.926544	0.454	0.018	0	Mac	ZNF385A
HAVCR2	0	0.925417	0.508	0.029	0	Mac	HAVCR2
2022-03-01	0	0.920481	0.454	0.021	0	Mac	2022-03-01
HNMT	0	0.916419	0.462	0.011	0	Mac	HNMT
TIMP2	0	0.915687	0.437	0.012	0	Mac	TIMP2
TLR2	0	0.91362	0.412	0.008	0	Mac	TLR2
PAPSS2	0	0.889464	0.341	0.005	0	Mac	PAPSS2
NAGA	0	0.88942	0.536	0.056	0	Mac	NAGA
SLC43A2	0	0.888863	0.387	0.007	0	Mac	SLC43A2
FGD4	0	0.888779	0.427	0.009	0	Mac	FGD4
ZFHX3	0	0.880889	0.46	0.014	0	Mac	ZFHX3
ALOX5	0	0.877519	0.444	0.027	0	Mac	ALOX5
MLXIPL	0	0.872573	0.412	0.002	0	Mac	MLXIPL
PAK1	0	0.870812	0.471	0.043	0	Mac	PAK1
PTAFR	0	0.870301	0.412	0.012	0	Mac	PTAFR
PLD4	0	0.86895	0.404	0.019	0	Mac	PLD4
ENTPD1	0	0.858228	0.446	0.024	0	Mac	ENTPD1
HLA-DQA2	0	0.85688	0.351	0.019	0	Mac	HLA-DQA2
MPP1	0	0.847314	0.494	0.039	0	Mac	MPP1
SH3TC1	0	0.845808	0.452	0.035	0	Mac	SH3TC1
MAFB	0	0.845525	0.299	0.003	0	Mac	MAFB
KYNU	0	0.840321	0.4	0.011	0	Mac	KYNU
CIITA	0	0.836542	0.429	0.03	0	Mac	CIITA
ARHGAP18	0	0.836431	0.5	0.057	0	Mac	ARHGAP18
TSPAN4	0	0.835343	0.398	0.018	0	Mac	TSPAN4
IL3RA	0	0.821857	0.314	0.009	0	Mac	IL3RA
RAPH1	0	0.811542	0.379	0.007	0	Mac	RAPH1
LILRA2	0	0.810683	0.42	0.013	0	Mac	LILRA2
SCPEP1	0	0.808929	0.502	0.048	0	Mac	SCPEP1
IFNGR2	0	0.803814	0.362	0.019	0	Mac	IFNGR2
RNASE2	0	0.803517	0.268	0.003	0	Mac	RNASE2
TCF4	0	0.80326	0.429	0.021	0	Mac	TCF4
AXL	0	0.79842	0.41	0.008	0	Mac	AXL
GPR34	0	0.794071	0.316	0.002	0	Mac	GPR34
LY96	0	0.793318	0.462	0.045	0	Mac	LY96
LRRC25	0	0.789181	0.398	0.012	0	Mac	LRRC25
ARHGEF10L	0	0.786456	0.375	0.005	0	Mac	ARHGEF10L
DST	0	0.783486	0.385	0.013	0	Mac	DST
EPS8	0	0.780699	0.398	0.02	0	Mac	EPS8
IRS2	0	0.775894	0.383	0.033	0	Mac	IRS2
TMEM176B	0	0.775849	0.264	0.005	0	Mac	TMEM176B
ADAM28	0	0.76218	0.398	0.02	0	Mac	ADAM28
SNCA	0	0.761592	0.389	0.011	0	Mac	SNCA
DAB2	0	0.75562	0.326	0.008	0	Mac	DAB2
ADAP2	0	0.753032	0.374	0.011	0	Mac	ADAP2
GPAT3	0	0.746928	0.404	0.034	0	Mac	GPAT3
NLRP3	0	0.739788	0.385	0.026	0	Mac	NLRP3
MYOF	0	0.728931	0.358	0.011	0	Mac	MYOF
PLBD1	0	0.72503	0.345	0.011	0	Mac	PLBD1
CTNND1	0	0.720191	0.374	0.014	0	Mac	CTNND1
PKIB	0	0.718281	0.337	0.015	0	Mac	PKIB
SCIMP	0	0.716391	0.37	0.014	0	Mac	SCIMP
SHTN1	0	0.709778	0.354	0.014	0	Mac	SHTN1
CREG1	0	0.709196	0.36	0.026	0	Mac	CREG1
AVPI1	0	0.708855	0.352	0.013	0	Mac	AVPI1
NR4A3	0	0.708309	0.272	0.013	0	Mac	NR4A3
SIGLEC9	0	0.703846	0.374	0.007	0	Mac	SIGLEC9
FCGR1B	0	0.695399	0.322	0.004	0	Mac	FCGR1B
C1orf54	0	0.685624	0.366	0.024	0	Mac	C1orf54
PLXNB2	0	0.681504	0.33	0.012	0	Mac	PLXNB2
RAB13	0	0.678806	0.339	0.007	0	Mac	RAB13
SYK	0	0.674725	0.37	0.024	0	Mac	SYK
GATM	0	0.65483	0.299	0.005	0	Mac	GATM
MGST2	0	0.654271	0.381	0.031	0	Mac	MGST2
DSE	0	0.652559	0.414	0.04	0	Mac	DSE
FAM49A	0	0.65236	0.339	0.017	0	Mac	FAM49A
GAA	0	0.650239	0.377	0.031	0	Mac	GAA
SERPINF1	0	0.642555	0.339	0.013	0	Mac	SERPINF1
IRF5	0	0.636039	0.375	0.031	0	Mac	IRF5
SIRPA	0	0.63225	0.331	0.009	0	Mac	SIRPA
CCR1	0	0.630015	0.291	0.011	0	Mac	CCR1
PRAM1	0	0.626493	0.301	0.014	0	Mac	PRAM1
ARHGAP24	0	0.619929	0.289	0.01	0	Mac	ARHGAP24
SRGAP2B	0	0.617257	0.383	0.031	0	Mac	SRGAP2B
CTTNBP2NL	0	0.6165	0.341	0.008	0	Mac	CTTNBP2NL
LTBR	0	0.610083	0.301	0.008	0	Mac	LTBR
C19orf38	0	0.609204	0.326	0.017	0	Mac	C19orf38
RAB34	0	0.606464	0.347	0.026	0	Mac	RAB34
DOCK4	0	0.600688	0.291	0.003	0	Mac	DOCK4
ATP8B4	0	0.582592	0.307	0.014	0	Mac	ATP8B4
TTYH3	0	0.578943	0.278	0.007	0	Mac	TTYH3
CLEC12A	0	0.575283	0.293	0.01	0	Mac	CLEC12A
RNF144B	0	0.569192	0.284	0.015	0	Mac	RNF144B
BASP1	0	0.560391	0.305	0.013	0	Mac	BASP1
SULF2	0	0.56021	0.299	0.015	0	Mac	SULF2
ADAM9	0	0.551671	0.305	0.007	0	Mac	ADAM9
BMP2K	0	0.545925	0.301	0.012	0	Mac	BMP2K
GNB4	0	0.545454	0.295	0.011	0	Mac	GNB4
ARHGAP22	0	0.54292	0.266	0.003	0	Mac	ARHGAP22
METRNL	0	0.536897	0.308	0.019	0	Mac	METRNL
RGS12	0	0.536622	0.27	0.01	0	Mac	RGS12
TREM1	0	0.534865	0.262	0.002	0	Mac	TREM1
PEAK1	0	0.527785	0.251	0.014	0	Mac	PEAK1
HBEGF	0	0.526643	0.253	0.006	0	Mac	HBEGF
SLC29A1	0	0.524943	0.255	0.009	0	Mac	SLC29A1
SLC31A2	0	0.513253	0.287	0.014	0	Mac	SLC31A2
MCTP1	0	0.509556	0.253	0.009	0	Mac	MCTP1
SWAP70	0	0.506363	0.293	0.019	0	Mac	SWAP70
LINC01094	0	0.499988	0.251	0.003	0	Mac	LINC01094
PTGS1	0	0.494191	0.259	0.01	0	Mac	PTGS1
YBX3	0	0.490643	0.301	0.017	0	Mac	YBX3
SLC8A1	0	0.472686	0.272	0.01	0	Mac	SLC8A1
CTBP2	0	0.399732	0.251	0.012	0	Mac	CTBP2
FTL	1.95193e-306	2.5481	0.998	0.952	5.06917e-302	Mac	FTL
SKAP21	3.51594e-304	0.798275	0.546	0.07	9.13089e-300	Mac	SKAP2
C1orf1621	6.40189e-302	1.49722	0.81	0.169	1.66257e-297	Mac	C1orf162
ADAM15	4.11968e-301	0.814616	0.412	0.042	1.06988e-296	Mac	ADAM15
CALHM6	3.27011e-297	0.825083	0.343	0.029	8.49246e-293	Mac	CALHM6
CLEC4A	3.16194e-296	0.513441	0.278	0.018	8.21157e-292	Mac	CLEC4A
CCL3	1.19562e-295	2.35359	0.253	0.015	3.10503e-291	Mac	CCL3
ASAH1	1.13744e-292	1.4677	0.741	0.152	2.95393e-288	Mac	ASAH1
PTPRE	2.58815e-290	1.33001	0.703	0.128	6.72144e-286	Mac	PTPRE
QKI	1.01348e-287	0.713748	0.427	0.046	2.63201e-283	Mac	QKI
SH2B3	8.99165e-286	0.60878	0.374	0.035	2.33513e-281	Mac	SH2B3
CPPED1	1.09107e-284	0.539487	0.339	0.029	2.83352e-280	Mac	CPPED1
IER3	1.48079e-283	1.0797	0.379	0.038	3.8456e-279	Mac	IER3
SDCBP	4.71616e-282	1.49392	0.856	0.218	1.22479e-277	Mac	SDCBP
FES	2.48602e-276	0.50071	0.27	0.019	6.4562e-272	Mac	FES
RHBDF2	2.50703e-276	0.655005	0.42	0.046	6.51075e-272	Mac	RHBDF2
TNFRSF1B	6.72116e-274	1.54928	0.761	0.171	1.74548e-269	Mac	TNFRSF1B
ARHGAP21	1.0383e-272	0.515903	0.291	0.022	2.69646e-268	Mac	ARHGAP21
CORO1C	1.02559e-269	0.459892	0.266	0.019	2.66345e-265	Mac	CORO1C
PDE4A	1.08402e-268	0.505109	0.295	0.023	2.8152e-264	Mac	PDE4A
RXRA	8.22913e-268	0.426024	0.293	0.023	2.1371e-263	Mac	RXRA
OAS1	1.90578e-252	0.828106	0.475	0.064	4.9493e-248	Mac	OAS1
SLC16A3	1.95106e-245	0.929682	0.441	0.059	5.06689e-241	Mac	SLC16A3
LINC01678	2.39854e-245	0.499188	0.316	0.029	6.22901e-241	Mac	LINC01678
FADS1	3.80236e-245	0.771743	0.381	0.044	9.87472e-241	Mac	FADS1
DENND3	1.29082e-242	0.431062	0.257	0.019	3.35226e-238	Mac	DENND3
PLA2G15	5.61341e-242	0.394998	0.259	0.02	1.4578e-237	Mac	PLA2G15
CD631	1.51561e-237	1.61406	0.858	0.275	3.93605e-233	Mac	CD63
APBB3	9.18827e-237	0.466974	0.257	0.02	2.38619e-232	Mac	APBB3
HIF1A	3.68517e-236	1.36056	0.716	0.163	9.57039e-232	Mac	HIF1A
S100A11	6.16097e-233	1.94335	0.975	0.741	1.6e-228	Mac	S100A11
ODF3B	1.27161e-232	0.694142	0.362	0.041	3.30238e-228	Mac	ODF3B
STX7	2.71558e-231	0.716217	0.479	0.069	7.05237e-227	Mac	STX7
YWHAH	8.43099e-229	1.24183	0.521	0.087	2.18953e-224	Mac	YWHAH
PPARD	2.359e-228	0.580788	0.36	0.041	6.12632e-224	Mac	PPARD
CTSS1	1.5706e-227	1.36006	0.841	0.241	4.07884e-223	Mac	CTSS
DUSP1	4.48061e-222	1.43123	0.672	0.145	1.16361e-217	Mac	DUSP1
CREM	1.56768e-221	1.23618	0.598	0.116	4.07126e-217	Mac	CREM
MPEG1	2.49067e-220	0.473882	0.255	0.021	6.46828e-216	Mac	MPEG1
FRMD4B	9.57685e-219	0.626172	0.412	0.055	2.48711e-214	Mac	FRMD4B
BLVRB	1.91407e-216	0.672347	0.473	0.071	4.97084e-212	Mac	BLVRB
SRGAP2C	1.26993e-213	0.492033	0.356	0.042	3.29801e-209	Mac	SRGAP2C
NAIP	1.58724e-213	0.510593	0.308	0.032	4.12207e-209	Mac	NAIP
EAF2	3.63153e-213	0.494303	0.303	0.031	9.43108e-209	Mac	EAF2
PICALM	4.78934e-212	0.756973	0.506	0.083	1.24379e-207	Mac	PICALM
SRGN2	2.97482e-211	2.35671	0.941	0.693	7.7256e-207	Mac	SRGN
LAP3	9.17535e-211	1.03054	0.617	0.123	2.38284e-206	Mac	LAP3
GLA	7.51431e-210	0.419386	0.264	0.024	1.95147e-205	Mac	GLA
PER1	2.34683e-209	0.73834	0.475	0.075	6.09471e-205	Mac	PER1
PRCP	1.53677e-208	0.757762	0.521	0.089	3.991e-204	Mac	PRCP
RB1	1.86185e-208	0.815072	0.527	0.092	4.83523e-204	Mac	RB1
SLC25A19	3.0428e-208	0.462026	0.278	0.027	7.90215e-204	Mac	SLC25A19
RHOC1	1.1239e-205	1.47105	0.77	0.218	2.91876e-201	Mac	RHOC
BID	1.46164e-204	0.815004	0.533	0.095	3.79588e-200	Mac	BID
COMT	1.29685e-202	0.869718	0.648	0.136	3.36793e-198	Mac	COMT
LAPTM4A	1.44896e-202	1.34568	0.799	0.247	3.76294e-198	Mac	LAPTM4A
GABARAP	2.35264e-202	1.4367	0.967	0.691	6.1098e-198	Mac	GABARAP
RP2	1.69921e-201	0.450382	0.259	0.024	4.41285e-197	Mac	RP2
STX11	1.96534e-200	0.505248	0.278	0.028	5.10399e-196	Mac	STX11
TLR1	1.06933e-197	0.419485	0.276	0.028	2.77704e-193	Mac	TLR1
ATP1B3	4.75296e-194	1.00283	0.548	0.109	1.23434e-189	Mac	ATP1B3
AP1B1	1.98518e-192	0.631316	0.456	0.073	5.15551e-188	Mac	AP1B1
CD151	6.40001e-192	0.712011	0.533	0.097	1.66208e-187	Mac	CD151
PECAM1	7.67974e-191	0.55778	0.435	0.067	1.99443e-186	Mac	PECAM1
ZMIZ1	8.06089e-190	0.470174	0.295	0.033	2.09341e-185	Mac	ZMIZ1
ARRB1	8.0874e-189	0.377463	0.261	0.026	2.1003e-184	Mac	ARRB1
SEC11A1	1.00876e-188	1.27223	0.902	0.352	2.61976e-184	Mac	SEC11A
SPG21	1.02515e-188	0.774887	0.496	0.09	2.66232e-184	Mac	SPG21
ANXA5	1.67721e-187	1.47071	0.897	0.404	4.35572e-183	Mac	ANXA5
NANS	4.00545e-185	0.522658	0.408	0.062	1.04022e-180	Mac	NANS
ATP6V0B	9.88247e-184	1.28651	0.808	0.273	2.56648e-179	Mac	ATP6V0B
GNAQ	3.67656e-182	0.585317	0.435	0.071	9.54802e-178	Mac	GNAQ
HSPA1A	4.12326e-182	0.871775	0.533	0.104	1.07081e-177	Mac	HSPA1A
SIPA1L1	1.03625e-181	0.548501	0.337	0.045	2.69115e-177	Mac	SIPA1L1
TTC7A	2.5953e-180	0.466634	0.308	0.038	6.73999e-176	Mac	TTC7A
YWHAE	9.50947e-180	0.989537	0.755	0.204	2.46961e-175	Mac	YWHAE
TCEAL4	4.35851e-179	0.639695	0.481	0.086	1.13191e-174	Mac	TCEAL4
HERPUD11	8.88004e-179	1.68349	0.785	0.275	2.30615e-174	Mac	HERPUD1
GABARAPL11	8.36899e-178	0.75834	0.467	0.083	2.17343e-173	Mac	GABARAPL1
BNIP3L	1.341e-174	0.977865	0.759	0.205	3.48257e-170	Mac	BNIP3L
AP1S2	1.86857e-173	0.973888	0.534	0.113	4.85268e-169	Mac	AP1S2
GCA	6.8047e-173	0.506094	0.356	0.051	1.76718e-168	Mac	GCA
ARAP1	1.82161e-171	0.542464	0.406	0.065	4.73071e-167	Mac	ARAP1
ETV6	1.89001e-171	0.441474	0.301	0.038	4.90835e-167	Mac	ETV6
LPAR6	5.01891e-170	0.872925	0.59	0.131	1.30341e-165	Mac	LPAR6
CAPZA2	3.85397e-169	0.967339	0.764	0.221	1.00087e-164	Mac	CAPZA2
PLEK2	7.12248e-168	0.941694	0.567	0.122	1.84971e-163	Mac	PLEK
PGD	3.4112e-166	0.715784	0.569	0.122	8.85888e-162	Mac	PGD
RNF141	9.25144e-166	0.498415	0.345	0.05	2.4026e-161	Mac	RNF141
NEAT11	7.2726e-165	1.89723	0.841	0.374	1.88869e-160	Mac	NEAT1
PRDX3	1.16953e-163	0.739171	0.674	0.164	3.03726e-159	Mac	PRDX3
MFSD1	1.42633e-162	0.676155	0.437	0.08	3.70417e-158	Mac	MFSD1
ERGIC1	3.0319e-162	0.510619	0.335	0.048	7.87384e-158	Mac	ERGIC1
CMTM61	1.53844e-161	0.978086	0.72	0.204	3.99533e-157	Mac	CMTM6
RHOA	3.76398e-161	1.1815	0.964	0.813	9.77505e-157	Mac	RHOA
BCKDK	3.85076e-161	0.439519	0.326	0.046	1.00004e-156	Mac	BCKDK
SHMT1	8.73086e-161	0.467591	0.285	0.036	2.2674e-156	Mac	SHMT1
SPTSSA	9.83405e-159	0.41139	0.343	0.051	2.5539e-154	Mac	SPTSSA
MTHFR	2.57282e-156	0.448133	0.32	0.046	6.68162e-152	Mac	MTHFR
GNS	5.62844e-156	0.408529	0.314	0.044	1.46171e-151	Mac	GNS
AP2S1	1.68151e-155	1.04894	0.835	0.286	4.36688e-151	Mac	AP2S1
CMIP	1.6119e-154	0.477918	0.366	0.059	4.18611e-150	Mac	CMIP
GRINA	6.06307e-154	0.589732	0.387	0.067	1.57458e-149	Mac	GRINA
GAPDH	1.33299e-153	1.04162	0.992	0.949	3.46178e-149	Mac	GAPDH
HSBP1	2.00805e-153	0.660244	0.59	0.134	5.2149e-149	Mac	HSBP1
TMEM14C	1.65878e-152	0.934717	0.774	0.233	4.30785e-148	Mac	TMEM14C
CD81	1.92281e-152	0.592535	0.441	0.082	4.99353e-148	Mac	CD81
G6PC3	9.54462e-151	0.393766	0.28	0.037	2.47874e-146	Mac	G6PC3
IFNGR1	6.40625e-150	0.894048	0.655	0.174	1.6637e-145	Mac	IFNGR1
CHP1	9.40468e-150	0.463702	0.333	0.051	2.4424e-145	Mac	CHP1
FNDC3A	9.18376e-149	0.624303	0.41	0.075	2.38502e-144	Mac	FNDC3A
TUBA1A	2.35783e-146	2.06038	0.785	0.334	6.12329e-142	Mac	TUBA1A
TPMT	2.43214e-146	0.432456	0.324	0.049	6.31626e-142	Mac	TPMT
RNF13	1.29265e-145	0.784748	0.623	0.161	3.357e-141	Mac	RNF13
REL	2.09791e-144	1.04964	0.703	0.205	5.44827e-140	Mac	REL
TUBA1B	2.16681e-143	2.17759	0.914	0.504	5.62721e-139	Mac	TUBA1B
STK38L	1.31913e-142	0.380004	0.264	0.035	3.42578e-138	Mac	STK38L
STX12	1.24388e-141	0.540151	0.492	0.105	3.23035e-137	Mac	STX12
KPNA2	7.38489e-141	0.475724	0.307	0.046	1.91786e-136	Mac	KPNA2
RAC1	5.11941e-138	1.33807	0.674	0.215	1.32951e-133	Mac	RAC1
NAGK	1.40973e-135	0.55325	0.448	0.093	3.66106e-131	Mac	NAGK
LTA4H	1.59002e-135	1.09378	0.617	0.178	4.12927e-131	Mac	LTA4H
TYMP	2.22698e-135	0.82387	0.383	0.075	5.78347e-131	Mac	TYMP
ATP6V0D1	3.23683e-135	0.726094	0.617	0.162	8.40605e-131	Mac	ATP6V0D1
CACUL1	2.94904e-134	0.502968	0.389	0.073	7.65865e-130	Mac	CACUL1
PTTG1IP	8.27565e-134	0.564894	0.448	0.094	2.14919e-129	Mac	PTTG1IP
MAT2A	2.81009e-133	0.929792	0.657	0.188	7.29781e-129	Mac	MAT2A
NUDT16	5.4581e-133	0.380656	0.308	0.049	1.41747e-128	Mac	NUDT16
OTULINL	5.74143e-133	0.63303	0.406	0.081	1.49105e-128	Mac	OTULINL
MGAT1	8.36486e-133	1.02084	0.636	0.189	2.17235e-128	Mac	MGAT1
TNFAIP8L2	2.13912e-132	0.47161	0.377	0.07	5.55529e-128	Mac	TNFAIP8L2
SLC7A5	7.18608e-132	0.471774	0.307	0.049	1.86622e-127	Mac	SLC7A5
PLCB2	1.35587e-131	0.566016	0.456	0.098	3.5212e-127	Mac	PLCB2
CEP170	1.55592e-130	0.410223	0.316	0.052	4.04071e-126	Mac	CEP170
TSPAN3	3.3109e-130	0.398517	0.253	0.035	8.59842e-126	Mac	TSPAN3
RBPJ	3.45513e-130	0.670143	0.632	0.172	8.97298e-126	Mac	RBPJ
HGSNAT	6.94004e-128	0.376243	0.272	0.04	1.80233e-123	Mac	HGSNAT
RNH1	6.44295e-127	1.0597	0.801	0.328	1.67323e-122	Mac	RNH1
NUDT3	1.9294e-126	0.426155	0.343	0.061	5.01065e-122	Mac	NUDT3
RCC2	1.49386e-125	0.334818	0.285	0.044	3.87955e-121	Mac	RCC2
PPP1R15A	5.09766e-125	0.585859	0.421	0.089	1.32386e-120	Mac	PPP1R15A
OAZ11	6.80915e-125	0.864964	0.973	0.859	1.76834e-120	Mac	OAZ1
GNG10	1.097e-124	0.62496	0.559	0.142	2.84892e-120	Mac	GNG10
VAMP8	6.05529e-124	1.06186	0.916	0.535	1.57256e-119	Mac	VAMP8
HSD17B12	8.37166e-124	0.52763	0.454	0.1	2.17412e-119	Mac	HSD17B12
C9orf72	9.58418e-124	0.326621	0.251	0.035	2.48901e-119	Mac	C9orf72
ARPC3	2.69419e-123	0.900296	0.964	0.79	6.9968e-119	Mac	ARPC3
NRROS	3.49394e-122	0.479272	0.324	0.058	9.07376e-118	Mac	NRROS
SLC39A1	2.63816e-120	0.435496	0.36	0.069	6.85129e-116	Mac	SLC39A1
CNDP2	4.85194e-120	0.6088	0.534	0.135	1.26005e-115	Mac	CNDP2
AIG1	2.05788e-119	0.397467	0.287	0.047	5.34432e-115	Mac	AIG1
ATP6V1B2	2.36764e-116	0.455998	0.377	0.077	6.14876e-112	Mac	ATP6V1B2
CNPY3	6.24348e-116	0.868703	0.787	0.292	1.62143e-111	Mac	CNPY3
CCDC50	1.69527e-115	0.281324	0.261	0.04	4.40261e-111	Mac	CCDC50
ARL2	1.73471e-115	0.590281	0.563	0.15	4.50504e-111	Mac	ARL2
PPT11	4.54249e-115	0.848083	0.716	0.239	1.17968e-110	Mac	PPT1
ATF5	1.64876e-113	0.487481	0.278	0.047	4.28182e-109	Mac	ATF5
HDLBP	2.7101e-113	0.518897	0.483	0.117	7.03812e-109	Mac	HDLBP
NIPSNAP3A	1.28776e-112	0.345007	0.297	0.052	3.34431e-108	Mac	NIPSNAP3A
RILPL2	6.26275e-112	0.730799	0.557	0.157	1.62644e-107	Mac	RILPL2
DBI	5.98046e-111	1.29998	0.914	0.565	1.55313e-106	Mac	DBI
SFT2D1	6.68629e-111	0.647192	0.605	0.174	1.73643e-106	Mac	SFT2D1
TPP1	1.43166e-109	0.590086	0.588	0.167	3.71802e-105	Mac	TPP1
CFP	4.63552e-109	0.490591	0.291	0.053	1.20384e-104	Mac	CFP
GNA13	4.74309e-109	0.499977	0.425	0.098	1.23178e-104	Mac	GNA13
DBNDD2	1.57416e-108	0.425065	0.266	0.045	4.08809e-104	Mac	DBNDD2
APPL1	1.62483e-107	0.49947	0.46	0.113	4.21969e-103	Mac	APPL1
PLA2G16	2.04663e-107	0.451969	0.475	0.116	5.31509e-103	Mac	PLA2G16
FEZ2	2.13568e-107	0.40482	0.291	0.052	5.54636e-103	Mac	FEZ2
LIMS1	1.67305e-106	0.757971	0.686	0.226	4.34492e-102	Mac	LIMS1
PLIN3	1.02155e-105	0.477003	0.391	0.087	2.65296e-101	Mac	PLIN3
CYP51A1	1.07166e-105	0.647606	0.414	0.099	2.78311e-101	Mac	CYP51A1
CUX1	1.16949e-105	0.373271	0.42	0.096	3.03717e-101	Mac	CUX1
FUOM	3.73278e-105	0.434896	0.389	0.086	9.69402e-101	Mac	FUOM
MANBA	4.14855e-105	0.419449	0.362	0.077	1.07738e-100	Mac	MANBA
PTPN62	4.74692e-105	0.884762	0.801	0.332	1.23278e-100	Mac	PTPN6
C20orf27	1.01639e-104	0.660179	0.412	0.099	2.63956e-100	Mac	C20orf27
FOSL2	2.38329e-104	0.399374	0.272	0.048	6.18942e-100	Mac	FOSL2
ZNF106	1.49222e-103	0.524955	0.523	0.143	3.87529e-99	Mac	ZNF106
CHMP1B	2.0761e-102	0.530134	0.379	0.085	5.39163e-98	Mac	CHMP1B
PSEN1	1.33126e-101	0.36139	0.307	0.059	3.45728e-97	Mac	PSEN1
JAK2	2.68035e-101	0.306744	0.253	0.043	6.96088e-97	Mac	JAK2
PEPD	3.11498e-101	0.525132	0.525	0.144	8.0896e-97	Mac	PEPD
SERTAD3	2.45494e-100	0.283534	0.268	0.047	6.37548e-96	Mac	SERTAD3
RAPGEF1	3.5952e-100	0.475382	0.356	0.078	9.33675e-96	Mac	RAPGEF1
LAMP2	4.03876e-100	0.338596	0.374	0.082	1.04887e-95	Mac	LAMP2
EIF2AK4	5.99298e-100	0.339689	0.268	0.048	1.55638e-95	Mac	EIF2AK4
ARRB2	1.05573e-99	0.91537	0.858	0.408	2.74173e-95	Mac	ARRB2
BX284668.5	1.73485e-98	0.452034	0.349	0.076	4.5054e-94	Mac	BX284668.5
POU2F2	1.8985e-98	0.547386	0.483	0.13	4.93041e-94	Mac	POU2F2
SEC14L1	5.24008e-98	0.38174	0.375	0.085	1.36085e-93	Mac	SEC14L1
TAX1BP3	6.35042e-98	0.392234	0.301	0.059	1.6492e-93	Mac	TAX1BP3
SH3BGRL	7.01598e-98	0.894393	0.872	0.446	1.82205e-93	Mac	SH3BGRL
PLEKHB2	7.30996e-98	0.482915	0.477	0.126	1.8984e-93	Mac	PLEKHB2
NOTCH2	7.92958e-98	0.449316	0.328	0.069	2.05931e-93	Mac	NOTCH2
SLC25A5	7.3781e-97	0.915078	0.908	0.518	1.91609e-92	Mac	SLC25A5
BEX41	1.02525e-96	0.557974	0.519	0.146	2.66259e-92	Mac	BEX4
DNAJC13	2.76481e-96	0.359389	0.264	0.048	7.18022e-92	Mac	DNAJC13
SMIM3	6.63064e-96	0.345694	0.257	0.046	1.72198e-91	Mac	SMIM3
GLB1	2.85563e-95	0.366759	0.385	0.089	7.41606e-91	Mac	GLB1
NCF4	3.77194e-95	0.415846	0.481	0.127	9.79574e-91	Mac	NCF4
NFIC	1.60464e-94	0.438155	0.421	0.104	4.16726e-90	Mac	NFIC
SDCCAG8	6.15005e-94	0.438169	0.425	0.107	1.59717e-89	Mac	SDCCAG8
TRMT1	6.36232e-94	0.538511	0.515	0.147	1.65229e-89	Mac	TRMT1
NEU1	1.15924e-93	0.389248	0.293	0.058	3.01055e-89	Mac	NEU1
B4GALT1	1.2924e-93	0.512365	0.349	0.079	3.35635e-89	Mac	B4GALT1
PCK2	1.68519e-93	0.307029	0.251	0.045	4.37643e-89	Mac	PCK2
RNPEP	8.34117e-93	0.323054	0.278	0.053	2.1662e-88	Mac	RNPEP
CALM2	1.12845e-92	1.07131	0.883	0.667	2.93058e-88	Mac	CALM2
P4HA1	1.13616e-92	0.3338	0.339	0.074	2.95062e-88	Mac	P4HA1
ARPC1B	1.36329e-92	0.830234	0.937	0.757	3.54045e-88	Mac	ARPC1B
NPTN	1.40929e-92	0.340638	0.339	0.074	3.65993e-88	Mac	NPTN
AHCY	2.01325e-92	0.392182	0.364	0.084	5.22842e-88	Mac	AHCY
DERA	5.42722e-91	0.309645	0.28	0.055	1.40945e-86	Mac	DERA
CLTC	1.01265e-90	0.477177	0.508	0.145	2.62985e-86	Mac	CLTC
TCEAL3	1.04624e-90	0.289045	0.268	0.051	2.71708e-86	Mac	TCEAL3
MKNK1	1.3537e-90	0.361312	0.295	0.06	3.51555e-86	Mac	MKNK1
ATP2B1	1.66513e-90	0.466412	0.479	0.134	4.32434e-86	Mac	ATP2B1
GNAI2	2.38548e-90	0.756135	0.672	0.24	6.19509e-86	Mac	GNAI2
CTNNB1	2.7351e-89	0.473269	0.494	0.14	7.10304e-85	Mac	CTNNB1
WASHC4	7.03032e-88	0.378625	0.398	0.101	1.82577e-83	Mac	WASHC4
AKR1A1	2.5607e-87	0.560239	0.657	0.223	6.65015e-83	Mac	AKR1A1
TNFRSF1A	2.87502e-87	0.426806	0.375	0.092	7.46643e-83	Mac	TNFRSF1A
GPR1831	3.31802e-87	0.920142	0.693	0.283	8.61689e-83	Mac	GPR183
LEPROT	4.1176e-87	0.331805	0.362	0.086	1.06934e-82	Mac	LEPROT
TMBIM1	4.72e-87	0.696314	0.64	0.223	1.22578e-82	Mac	TMBIM1
FAM96A	1.50411e-86	0.599975	0.653	0.227	3.90617e-82	Mac	FAM96A
NFE2L2	3.11448e-86	0.429611	0.511	0.151	8.0883e-82	Mac	NFE2L2
CD55	3.54062e-86	0.553717	0.458	0.131	9.19498e-82	Mac	CD55
RHOG	7.27921e-86	0.818228	0.872	0.442	1.89041e-81	Mac	RHOG
RGS1	9.74999e-86	0.712874	0.5	0.156	2.53207e-81	Mac	RGS1
ATP6V1C1	9.9232e-86	0.288307	0.266	0.052	2.57705e-81	Mac	ATP6V1C1
ITGB22	2.07145e-85	0.859446	0.925	0.708	5.37956e-81	Mac	ITGB2
BAZ2B	3.81077e-85	0.402606	0.28	0.058	9.89656e-81	Mac	BAZ2B
SH3BP2	1.10173e-84	0.297644	0.274	0.055	2.86118e-80	Mac	SH3BP2
NINJ1	2.20142e-84	0.628512	0.387	0.103	5.7171e-80	Mac	NINJ1
BST21	2.45186e-84	0.811401	0.835	0.394	6.36747e-80	Mac	BST2
SFT2D2	3.13008e-84	0.414525	0.439	0.121	8.12882e-80	Mac	SFT2D2
SPINT2	2.17857e-83	0.463986	0.414	0.112	5.65776e-79	Mac	SPINT2
TLN11	2.53302e-83	0.748565	0.732	0.3	6.57825e-79	Mac	TLN1
ACSL4	2.89125e-83	0.279801	0.251	0.049	7.50858e-79	Mac	ACSL4
TPI11	1.10196e-82	0.852041	0.927	0.639	2.8618e-78	Mac	TPI1
ACOT9	1.21254e-82	0.313861	0.337	0.079	3.14897e-78	Mac	ACOT9
SNX2	1.60609e-82	0.499421	0.554	0.175	4.17103e-78	Mac	SNX2
SNAP23	1.86072e-82	0.486766	0.542	0.169	4.83228e-78	Mac	SNAP23
COMMD9	2.27207e-82	0.363555	0.408	0.108	5.90055e-78	Mac	COMMD9
RAB10	8.67858e-82	0.467108	0.496	0.149	2.25383e-77	Mac	RAB10
PHPT1	1.0209e-81	0.571037	0.626	0.215	2.65127e-77	Mac	PHPT1
TIMP11	1.12168e-81	1.29457	0.795	0.386	2.91301e-77	Mac	TIMP1
SERPINB11	1.27219e-80	0.764998	0.739	0.318	3.30389e-76	Mac	SERPINB1
SCAMP4	1.82143e-80	0.256529	0.266	0.055	4.73026e-76	Mac	SCAMP4
SRA1	2.13209e-79	0.451265	0.498	0.151	5.53704e-75	Mac	SRA1
MPC1	3.52778e-79	0.484686	0.571	0.185	9.16164e-75	Mac	MPC1
DHRS4	5.66395e-78	0.414592	0.433	0.123	1.47093e-73	Mac	DHRS4
TPD52L2	6.97827e-78	0.342195	0.36	0.092	1.81226e-73	Mac	TPD52L2
CD58	7.10606e-78	0.433278	0.515	0.16	1.84544e-73	Mac	CD58
SNX9	1.0365e-77	0.336419	0.27	0.058	2.69178e-73	Mac	SNX9
CAT	1.37906e-77	0.478227	0.489	0.15	3.58142e-73	Mac	CAT
RRBP1	1.58646e-77	0.257622	0.264	0.056	4.12004e-73	Mac	RRBP1
PLD3	1.83308e-77	0.628411	0.557	0.19	4.7605e-73	Mac	PLD3
SFXN3	3.97248e-77	0.278381	0.305	0.07	1.03165e-72	Mac	SFXN3
ATP6AP2	7.31333e-76	0.631242	0.584	0.209	1.89927e-71	Mac	ATP6AP2
RTN3	3.17256e-75	0.380255	0.479	0.145	8.23913e-71	Mac	RTN3
GPR155	8.86779e-75	0.35937	0.289	0.067	2.30297e-70	Mac	GPR155
NQO2	6.09067e-74	0.313264	0.305	0.073	1.58175e-69	Mac	NQO2
NME21	2.8042e-73	0.992038	0.835	0.51	7.28251e-69	Mac	NME2
GSTP12	2.87352e-73	0.75713	0.866	0.451	7.46252e-69	Mac	GSTP1
LAMTOR2	4.42334e-73	0.500562	0.569	0.194	1.14874e-68	Mac	LAMTOR2
CREBL2	4.5005e-73	0.333004	0.324	0.08	1.16878e-68	Mac	CREBL2
PACSIN2	6.90635e-73	0.334412	0.272	0.061	1.79358e-68	Mac	PACSIN2
HACD4	6.93951e-73	0.525595	0.536	0.18	1.80219e-68	Mac	HACD4
PLEKHO1	1.21354e-72	0.317024	0.358	0.096	3.15157e-68	Mac	PLEKHO1
GNG5	1.41675e-72	0.781145	0.808	0.428	3.67931e-68	Mac	GNG5
APMAP2	3.82969e-72	0.562761	0.621	0.23	9.94572e-68	Mac	APMAP
CAMK1D	1.13072e-71	0.27248	0.295	0.07	2.93649e-67	Mac	CAMK1D
GSTO1	1.19631e-71	0.458438	0.613	0.213	3.10681e-67	Mac	GSTO1
ETF1	1.31914e-71	0.273666	0.337	0.086	3.4258e-67	Mac	ETF1
DNAJB12	1.33002e-70	0.323177	0.356	0.096	3.45405e-66	Mac	DNAJB12
SNX10	2.51272e-70	0.30587	0.262	0.059	6.52554e-66	Mac	SNX10
ARF3	2.72019e-70	0.34726	0.429	0.127	7.06432e-66	Mac	ARF3
SMIM14	2.57195e-69	0.296698	0.299	0.074	6.67936e-65	Mac	SMIM14
PABPC4	4.86745e-69	0.415188	0.421	0.128	1.26408e-64	Mac	PABPC4
ALOX5AP1	6.25666e-69	0.720709	0.837	0.427	1.62486e-64	Mac	ALOX5AP
DRAM2	9.1227e-69	0.36058	0.36	0.1	2.36916e-64	Mac	DRAM2
AKR1B1	1.48938e-68	0.503236	0.653	0.245	3.86791e-64	Mac	AKR1B1
PYCARD	2.19937e-68	0.814032	0.489	0.183	5.71177e-64	Mac	PYCARD
CYTH4	3.53881e-68	0.423849	0.498	0.162	9.19029e-64	Mac	CYTH4
NUMB	6.2782e-68	0.325891	0.351	0.095	1.63045e-63	Mac	NUMB
VCL	8.33865e-68	0.378553	0.335	0.091	2.16555e-63	Mac	VCL
ERCC1	8.66207e-68	0.365019	0.446	0.138	2.24954e-63	Mac	ERCC1
LAMTOR11	1.06611e-67	0.527096	0.718	0.287	2.76868e-63	Mac	LAMTOR1
MPDU1	1.16812e-67	0.273162	0.291	0.071	3.03361e-63	Mac	MPDU1
EIF4EBP1	1.61745e-67	0.285231	0.255	0.058	4.20051e-63	Mac	EIF4EBP1
SSR3	3.88483e-67	0.56528	0.707	0.287	1.00889e-62	Mac	SSR3
GRB2	3.93849e-67	0.670449	0.579	0.226	1.02283e-62	Mac	GRB2
EIF4A1	6.2637e-67	0.651217	0.82	0.408	1.62668e-62	Mac	EIF4A1
VPS35	1.22445e-66	0.416814	0.561	0.194	3.17989e-62	Mac	VPS35
COPA	1.25166e-66	0.399153	0.504	0.169	3.25057e-62	Mac	COPA
POMP	1.77614e-66	0.6367	0.778	0.344	4.61263e-62	Mac	POMP
CHID1	2.3145e-66	0.268844	0.339	0.091	6.01075e-62	Mac	CHID1
RTL8C	3.24079e-66	0.265053	0.316	0.082	8.41634e-62	Mac	RTL8C
ATOX1	4.07608e-66	0.391774	0.46	0.146	1.05856e-61	Mac	ATOX1
TXNDC17	4.66174e-66	0.385792	0.481	0.156	1.21065e-61	Mac	TXNDC17
HAUS4	5.03606e-66	0.266735	0.301	0.076	1.30786e-61	Mac	HAUS4
IPO7	1.96578e-65	0.269034	0.364	0.103	5.10514e-61	Mac	IPO7
SNX5	2.02056e-65	0.370406	0.456	0.145	5.2474e-61	Mac	SNX5
NUDT1	2.53788e-65	0.423047	0.437	0.139	6.59086e-61	Mac	NUDT1
SSR11	2.64977e-65	0.524453	0.69	0.28	6.88145e-61	Mac	SSR1
NCOA4	2.77062e-65	0.46873	0.579	0.209	7.1953e-61	Mac	NCOA4
NBPF14	3.53559e-65	0.28484	0.284	0.07	9.18193e-61	Mac	NBPF14
SAMHD1	5.34654e-65	0.657842	0.822	0.428	1.3885e-60	Mac	SAMHD1
ENY2	6.38885e-65	0.487766	0.651	0.249	1.65918e-60	Mac	ENY2
CANX	7.45712e-65	0.57018	0.724	0.302	1.93661e-60	Mac	CANX
ADA2	9.04418e-65	0.405767	0.427	0.132	2.34877e-60	Mac	ADA2
RGS10	1.55679e-64	0.869025	0.774	0.403	4.04298e-60	Mac	RGS10
LAPTM5	1.76863e-64	0.650233	0.958	0.856	4.59313e-60	Mac	LAPTM5
ATP6AP1	3.21486e-64	0.421139	0.437	0.14	8.34899e-60	Mac	ATP6AP1
AD000671.2	3.24241e-64	0.314667	0.372	0.108	8.42053e-60	Mac	AD000671.2
MOB1A	6.98658e-64	0.498938	0.584	0.222	1.81441e-59	Mac	MOB1A
MAN2B1	8.11688e-64	0.573699	0.423	0.142	2.10795e-59	Mac	MAN2B1
BLOC1S6	8.72826e-64	0.357827	0.408	0.125	2.26673e-59	Mac	BLOC1S6
ARL5A	2.21197e-63	0.518662	0.427	0.14	5.74448e-59	Mac	ARL5A
ECHS1	2.22335e-63	0.310899	0.433	0.135	5.77404e-59	Mac	ECHS1
LGALS1	3.49055e-63	1.12672	0.843	0.519	9.06495e-59	Mac	LGALS1
RAB5C	4.13961e-63	0.58105	0.747	0.329	1.07506e-58	Mac	RAB5C
ZFP361	7.41652e-63	1.01003	0.816	0.53	1.92607e-58	Mac	ZFP36
ZNF331	1.03724e-62	0.676117	0.331	0.098	2.69371e-58	Mac	ZNF331
RTN4	1.4789e-62	0.501192	0.567	0.212	3.8407e-58	Mac	RTN4
HEXA1	1.80533e-62	0.329797	0.487	0.162	4.68845e-58	Mac	HEXA
NAA20	2.24138e-62	0.298124	0.467	0.151	5.82086e-58	Mac	NAA20
EMP3	3.92402e-62	1.12883	0.92	0.874	1.01907e-57	Mac	EMP3
PELI1	7.23671e-62	0.386482	0.284	0.074	1.87937e-57	Mac	PELI1
SOAT1	1.01898e-61	0.252033	0.293	0.076	2.64628e-57	Mac	SOAT1
HADHB	1.57106e-61	0.34779	0.477	0.157	4.08003e-57	Mac	HADHB
DYNLL11	2.3989e-61	0.645421	0.72	0.322	6.22994e-57	Mac	DYNLL1
NFKBIZ	4.09468e-61	0.379774	0.358	0.107	1.06339e-56	Mac	NFKBIZ
PCBD1	7.09831e-61	0.255591	0.293	0.077	1.84343e-56	Mac	PCBD1
SPTLC2	9.50879e-61	0.26266	0.259	0.063	2.46943e-56	Mac	SPTLC2
CBWD2	1.79621e-60	0.313627	0.412	0.129	4.66475e-56	Mac	CBWD2
NCSTN	1.84075e-60	0.311413	0.307	0.083	4.78043e-56	Mac	NCSTN
ANXA4	2.25406e-60	0.261674	0.33	0.093	5.85381e-56	Mac	ANXA4
CBWD1	2.70441e-60	0.279068	0.331	0.093	7.02334e-56	Mac	CBWD1
GLIPR11	9.76365e-60	0.48494	0.732	0.312	2.53562e-55	Mac	GLIPR1
C1orf43	1.02446e-59	0.52335	0.693	0.289	2.66052e-55	Mac	C1orf43
ARPC5	2.06327e-59	0.661786	0.856	0.488	5.35831e-55	Mac	ARPC5
HSD17B111	2.84135e-59	0.559906	0.684	0.286	7.37899e-55	Mac	HSD17B11
OS9	4.14258e-59	0.464964	0.657	0.267	1.07583e-54	Mac	OS9
VDAC1	7.12025e-59	0.471192	0.579	0.224	1.84913e-54	Mac	VDAC1
MYL6	1.36512e-58	0.604064	0.975	0.908	3.54522e-54	Mac	MYL6
ADIPOR1	1.66048e-58	0.335215	0.414	0.133	4.31227e-54	Mac	ADIPOR1
JAZF1	1.69266e-58	0.281505	0.272	0.07	4.39585e-54	Mac	JAZF1
SOD2	1.8585e-58	0.500919	0.477	0.168	4.82651e-54	Mac	SOD2
COPS7A	3.18332e-58	0.268018	0.333	0.095	8.26709e-54	Mac	COPS7A
TM9SF2	6.02233e-58	0.406418	0.546	0.204	1.564e-53	Mac	TM9SF2
WSB11	6.74343e-58	0.587938	0.697	0.303	1.75127e-53	Mac	WSB1
COTL11	8.98148e-58	0.77276	0.667	0.302	2.33249e-53	Mac	COTL1
POLR2E	1.0641e-57	0.503057	0.711	0.301	2.76347e-53	Mac	POLR2E
VMP1	1.37529e-57	0.328609	0.46	0.156	3.57162e-53	Mac	VMP1
ILK1	2.28482e-57	0.371687	0.536	0.193	5.93367e-53	Mac	ILK
ARMCX3	3.88435e-57	0.257756	0.291	0.079	1.00877e-52	Mac	ARMCX3
SERTAD1	3.929e-57	0.251384	0.291	0.079	1.02036e-52	Mac	SERTAD1
CRTAP	3.9544e-57	0.502971	0.397	0.135	1.02696e-52	Mac	CRTAP
AGTRAP	5.76155e-57	0.328608	0.481	0.165	1.49627e-52	Mac	AGTRAP
CAPG1	6.1023e-57	0.57599	0.651	0.282	1.58477e-52	Mac	CAPG
MLX	6.7741e-57	0.362725	0.494	0.175	1.75923e-52	Mac	MLX
DYNC1I2	1.15293e-56	0.25645	0.372	0.113	2.99416e-52	Mac	DYNC1I2
HIST2H2AA4	1.49887e-56	0.305013	0.354	0.107	3.89256e-52	Mac	HIST2H2AA4
SLC38A21	2.74155e-56	0.354799	0.423	0.14	7.1198e-52	Mac	SLC38A2
BANF11	3.34421e-56	0.449662	0.695	0.291	8.68492e-52	Mac	BANF1
PTPN18	3.92939e-56	0.26349	0.358	0.109	1.02046e-51	Mac	PTPN18
WASF21	4.41031e-56	0.479301	0.621	0.258	1.14536e-51	Mac	WASF2
RASSF2	7.00666e-56	0.28465	0.303	0.085	1.81963e-51	Mac	RASSF2
UBE2A	9.2895e-56	0.327961	0.427	0.142	2.41248e-51	Mac	UBE2A
HEXB	9.36242e-56	0.32651	0.33	0.099	2.43142e-51	Mac	HEXB
IFNAR1	1.1284e-55	0.36586	0.423	0.141	2.93046e-51	Mac	IFNAR1
MYD88	1.40903e-55	0.357704	0.408	0.135	3.65925e-51	Mac	MYD88
IL17RA	3.03656e-55	0.329407	0.41	0.136	7.88595e-51	Mac	IL17RA
AAMP	4.64334e-55	0.348197	0.529	0.194	1.20587e-50	Mac	AAMP
PPP1CB	4.8894e-55	0.327626	0.467	0.162	1.26978e-50	Mac	PPP1CB
TACC1	6.92375e-55	0.264359	0.425	0.141	1.7981e-50	Mac	TACC1
SYAP1	7.80706e-55	0.323008	0.425	0.144	2.02749e-50	Mac	SYAP1
SORL11	1.97918e-54	0.439074	0.628	0.263	5.13993e-50	Mac	SORL1
ZFAND5	3.26136e-54	0.338321	0.377	0.122	8.46974e-50	Mac	ZFAND5
RAB1A	3.74972e-54	0.265091	0.352	0.109	9.73803e-50	Mac	RAB1A
SLC9A9	1.50071e-53	0.285529	0.262	0.07	3.89734e-49	Mac	SLC9A9
VAMP5	1.79111e-53	0.540334	0.534	0.212	4.65151e-49	Mac	VAMP5
TMX1	3.50004e-53	0.274892	0.519	0.187	9.0896e-49	Mac	TMX1
IL10RB	9.8441e-53	0.254347	0.331	0.101	2.55651e-48	Mac	IL10RB
TKT	1.18001e-52	0.577794	0.801	0.403	3.06449e-48	Mac	TKT
MCRIP1	4.57553e-52	0.285964	0.544	0.203	1.18826e-47	Mac	MCRIP1
STX4	7.79749e-52	0.339283	0.4	0.136	2.02501e-47	Mac	STX4
IGFLR1	1.37592e-51	0.31243	0.475	0.172	3.57326e-47	Mac	IGFLR1
UBE2F	1.42921e-51	0.283735	0.272	0.076	3.71167e-47	Mac	UBE2F
GRHPR	1.52693e-51	0.273457	0.41	0.138	3.96544e-47	Mac	GRHPR
FKBP2	1.69013e-51	0.329722	0.54	0.205	4.38927e-47	Mac	FKBP2
LYPLA1	3.49523e-51	0.270687	0.408	0.139	9.07711e-47	Mac	LYPLA1
GNB1	9.58448e-51	0.25437	0.379	0.125	2.48909e-46	Mac	GNB1
PSMC4	1.01562e-50	0.503702	0.494	0.192	2.63758e-46	Mac	PSMC4
MLF2	2.14184e-50	0.342631	0.626	0.253	5.56236e-46	Mac	MLF2
GPX4	4.07191e-50	0.716147	0.797	0.545	1.05747e-45	Mac	GPX4
SYNGR2	9.67384e-50	0.663746	0.548	0.245	2.5123e-45	Mac	SYNGR2
MIS18BP1	1.25782e-49	0.258822	0.362	0.119	3.26656e-45	Mac	MIS18BP1
HADHA	1.46063e-49	0.481346	0.745	0.35	3.79326e-45	Mac	HADHA
FLOT11	1.99886e-49	0.323875	0.398	0.138	5.19103e-45	Mac	FLOT1
ARF4	1.02065e-48	0.312787	0.54	0.209	2.65063e-44	Mac	ARF4
GDI2	1.05906e-48	0.569852	0.791	0.403	2.75037e-44	Mac	GDI2
TXN21	3.14607e-48	0.34627	0.548	0.211	8.17034e-44	Mac	TXN2
FTH1	3.45253e-48	2.27105	0.958	0.685	8.96623e-44	Mac	FTH1
FIBP	3.62286e-48	0.275955	0.489	0.179	9.40857e-44	Mac	FIBP
RAB7A	5.48967e-48	0.4636	0.703	0.329	1.42567e-43	Mac	RAB7A
CNPPD1	8.39363e-48	0.311115	0.577	0.231	2.17983e-43	Mac	CNPPD1
VPS29	1.56155e-47	0.424256	0.653	0.285	4.05535e-43	Mac	VPS29
DDX21	2.12808e-47	0.394821	0.661	0.29	5.52662e-43	Mac	DDX21
PLEC	3.75415e-47	0.404922	0.473	0.178	9.74952e-43	Mac	PLEC
TOM1	4.0552e-47	0.285393	0.397	0.138	1.05313e-42	Mac	TOM1
IMPDH2	1.03877e-46	0.386421	0.561	0.23	2.69769e-42	Mac	IMPDH2
TPM4	1.07216e-45	0.482937	0.433	0.166	2.7844e-41	Mac	TPM4
STAT6	1.23935e-45	0.325979	0.464	0.176	3.21858e-41	Mac	STAT6
DNAJA11	7.14664e-45	0.370925	0.58	0.245	1.85598e-40	Mac	DNAJA1
PCBP11	1.10837e-44	0.305064	0.569	0.232	2.87844e-40	Mac	PCBP1
ZFP36L11	1.21644e-44	0.965047	0.812	0.544	3.1591e-40	Mac	ZFP36L1
MCM5	1.99528e-44	0.257422	0.276	0.084	5.18174e-40	Mac	MCM5
PPIA	2.14431e-44	0.448146	0.977	0.931	5.56878e-40	Mac	PPIA
MTPN	2.78758e-44	0.280161	0.554	0.225	7.23934e-40	Mac	MTPN
CLIC11	3.37388e-44	0.53822	0.941	0.79	8.76198e-40	Mac	CLIC1
MAPRE1	3.515e-44	0.270279	0.49	0.189	9.12846e-40	Mac	MAPRE1
NME1	7.43026e-44	0.252486	0.287	0.091	1.92964e-39	Mac	NME1
MPV17	2.03769e-43	0.260897	0.339	0.115	5.29188e-39	Mac	MPV17
SUPT4H1	2.42573e-43	0.367266	0.613	0.262	6.29963e-39	Mac	SUPT4H1
H2AFY	8.64979e-43	0.321445	0.456	0.18	2.24635e-38	Mac	H2AFY
ATF4	9.13752e-43	0.325221	0.487	0.194	2.37302e-38	Mac	ATF4
MT2A1	1.22412e-42	1.69993	0.638	0.38	3.17904e-38	Mac	MT2A
SMS	3.45908e-42	0.273807	0.393	0.144	8.98324e-38	Mac	SMS
ELOVL1	1.92846e-41	0.288018	0.5	0.2	5.0082e-37	Mac	ELOVL1
RAB11A	2.05423e-41	0.305482	0.552	0.23	5.33483e-37	Mac	RAB11A
CSTB	4.23149e-41	0.668255	0.818	0.534	1.09892e-36	Mac	CSTB
TMEM219	5.93837e-41	0.402967	0.711	0.33	1.5422e-36	Mac	TMEM219
PSMB6	6.52636e-41	0.447193	0.755	0.378	1.6949e-36	Mac	PSMB6
SNHG15	9.52126e-41	0.413779	0.41	0.161	2.47267e-36	Mac	SNHG15
CCT6A	1.2329e-40	0.330151	0.634	0.28	3.20185e-36	Mac	CCT6A
TALDO1	1.64777e-40	0.42833	0.69	0.33	4.27926e-36	Mac	TALDO1
ATP6V1F	2.59352e-40	0.461803	0.761	0.379	6.73538e-36	Mac	ATP6V1F
KLF3	3.9059e-40	0.275597	0.416	0.162	1.01436e-35	Mac	KLF3
INSIG1	6.11566e-40	0.541297	0.425	0.176	1.58824e-35	Mac	INSIG1
SDHB	6.14308e-40	0.260369	0.508	0.205	1.59536e-35	Mac	SDHB
LSM3	9.18778e-40	0.256983	0.571	0.237	2.38607e-35	Mac	LSM3
NDUFB5	1.18167e-38	0.307143	0.519	0.219	3.06879e-34	Mac	NDUFB5
TWF2	2.49045e-38	0.39752	0.678	0.32	6.46769e-34	Mac	TWF2
FABP5	7.34882e-38	0.456231	0.259	0.085	1.90849e-33	Mac	FABP5
2022-09-02	7.47063e-38	0.288809	0.628	0.29	1.94012e-33	Mac	2022-09-02
SEC13	3.45559e-37	0.265832	0.529	0.224	8.97416e-33	Mac	SEC13
KDELR1	6.73467e-37	0.381751	0.634	0.302	1.74899e-32	Mac	KDELR1
MCL11	8.45473e-37	0.388547	0.598	0.276	2.19569e-32	Mac	MCL1
LSM4	3.6708e-36	0.263171	0.473	0.195	9.53306e-32	Mac	LSM4
TMBIM41	3.94005e-36	0.325656	0.621	0.29	1.02323e-31	Mac	TMBIM4
DBNL	5.62435e-36	0.296309	0.573	0.258	1.46064e-31	Mac	DBNL
COX20	1.26356e-35	0.271396	0.471	0.197	3.28146e-31	Mac	COX20
ATP5F1B	2.06947e-35	0.46727	0.82	0.518	5.37442e-31	Mac	ATP5F1B
CD41	2.81219e-35	0.283512	0.636	0.297	7.30327e-31	Mac	CD4
SLC25A6	2.90066e-35	0.431773	0.956	0.831	7.53301e-31	Mac	SLC25A6
HM13	3.35193e-35	0.259341	0.531	0.233	8.70496e-31	Mac	HM13
RNF181	4.64049e-35	0.316832	0.615	0.285	1.20514e-30	Mac	RNF181
VASP	5.80887e-35	0.333632	0.458	0.197	1.50856e-30	Mac	VASP
AP2M1	6.07487e-35	0.36774	0.739	0.369	1.57764e-30	Mac	AP2M1
RTF2	1.08044e-34	0.282247	0.556	0.244	2.80591e-30	Mac	RTF2
SMAP2	1.15266e-34	0.262422	0.487	0.208	2.99346e-30	Mac	SMAP2
ZYX	1.41015e-34	0.45231	0.521	0.249	3.66216e-30	Mac	ZYX
EIF3L	1.60837e-34	0.499786	0.912	0.649	4.17694e-30	Mac	EIF3L
GNAS	1.85141e-34	0.285715	0.649	0.31	4.80811e-30	Mac	GNAS
LDHA	1.94716e-34	0.570189	0.847	0.593	5.05679e-30	Mac	LDHA
PRDX51	4.11037e-34	0.432641	0.772	0.42	1.06746e-29	Mac	PRDX5
ANXA2	5.03455e-34	0.77391	0.753	0.523	1.30747e-29	Mac	ANXA2
HSP90AA1	6.29078e-34	0.561152	0.914	0.761	1.63371e-29	Mac	HSP90AA1
OXA1L	1.12189e-33	0.376348	0.701	0.356	2.91356e-29	Mac	OXA1L
BAG1	2.16044e-33	0.282292	0.318	0.122	5.61067e-29	Mac	BAG1
ARL6IP11	5.50177e-33	0.439006	0.722	0.383	1.42881e-28	Mac	ARL6IP1
LRRFIP1	1.39961e-32	0.442183	0.732	0.391	3.63478e-28	Mac	LRRFIP1
ACTR2	1.44128e-32	0.29861	0.736	0.37	3.743e-28	Mac	ACTR2
HSPB1	2.46034e-32	0.989183	0.67	0.393	6.38951e-28	Mac	HSPB1
PRDX61	4.81376e-32	0.357468	0.741	0.387	1.25013e-27	Mac	PRDX6
ERGIC3	7.99913e-32	0.308829	0.659	0.321	2.07737e-27	Mac	ERGIC3
PKM	1.05093e-31	0.499121	0.883	0.622	2.72927e-27	Mac	PKM
ANAPC11	1.37232e-31	0.294442	0.739	0.366	3.56392e-27	Mac	ANAPC11
PRDX1	2.17571e-31	0.487362	0.801	0.507	5.65032e-27	Mac	PRDX1
BTG21	2.93429e-31	0.369563	0.625	0.313	7.62035e-27	Mac	BTG2
SLC25A3	4.29619e-31	0.446338	0.83	0.55	1.11572e-26	Mac	SLC25A3
SCAMP21	8.97698e-31	0.29475	0.701	0.361	2.33132e-26	Mac	SCAMP2
GNB2	1.4552e-30	0.401167	0.439	0.204	3.77915e-26	Mac	GNB2
WDR83OS1	1.81291e-30	0.395173	0.833	0.498	4.70812e-26	Mac	WDR83OS
CEBPB	3.9801e-30	0.31331	0.255	0.093	1.03363e-25	Mac	CEBPB
RPN11	9.86909e-30	0.285737	0.657	0.326	2.563e-25	Mac	RPN1
TSPO	1.38855e-29	0.633683	0.672	0.438	3.60608e-25	Mac	TSPO
VDAC2	1.15224e-28	0.308194	0.672	0.349	2.99237e-24	Mac	VDAC2
LGALS3	1.78829e-28	0.299313	0.441	0.204	4.64419e-24	Mac	LGALS3
NCF1	1.81837e-28	0.431159	0.412	0.191	4.72231e-24	Mac	NCF1
CHCHD10	2.67727e-28	0.587684	0.395	0.197	6.95288e-24	Mac	CHCHD10
CMTM3	3.21713e-28	0.288187	0.372	0.163	8.35489e-24	Mac	CMTM3
APH1A	6.51292e-28	0.342092	0.665	0.347	1.69141e-23	Mac	APH1A
BRK1	1.78531e-27	0.430126	0.858	0.553	4.63646e-23	Mac	BRK1
RGS19	2.04938e-27	0.253133	0.534	0.259	5.32223e-23	Mac	RGS19
SNX6	3.81353e-27	0.289968	0.613	0.31	9.90373e-23	Mac	SNX6
EZR1	1.60381e-26	0.821358	0.73	0.485	4.16509e-22	Mac	EZR
NOP10	1.77149e-26	0.312696	0.67	0.347	4.60055e-22	Mac	NOP10
RNASET21	1.78861e-26	0.73975	0.561	0.346	4.64503e-22	Mac	RNASET2
TPM3	2.80991e-26	0.457173	0.908	0.737	7.29734e-22	Mac	TPM3
ALDOA	3.66677e-26	0.418869	0.912	0.749	9.52259e-22	Mac	ALDOA
YBX1	1.00103e-24	0.686744	0.82	0.596	2.59967e-20	Mac	YBX1
H3F3B1	1.27265e-24	0.334585	0.944	0.954	3.30508e-20	Mac	H3F3B
MGST3	3.74581e-24	0.295191	0.693	0.37	9.72786e-20	Mac	MGST3
VSIR1	8.11321e-24	0.335008	0.573	0.316	2.107e-19	Mac	VSIR
PGLS	9.18256e-24	0.39109	0.389	0.194	2.38471e-19	Mac	PGLS
TMSB101	6.11244e-23	0.306102	0.998	0.979	1.5874e-18	Mac	TMSB10
SNX3	2.69528e-22	0.310975	0.51	0.27	6.99964e-18	Mac	SNX3
RNASEK	1.0859e-21	0.325306	0.893	0.615	2.82007e-17	Mac	RNASEK
NDUFB21	1.58407e-21	0.368163	0.845	0.536	4.11383e-17	Mac	NDUFB2
S100A6	2.31607e-21	0.85121	0.891	0.898	6.01483e-17	Mac	S100A6
ATP5F1C1	2.48639e-20	0.250501	0.745	0.413	6.45715e-16	Mac	ATP5F1C
WDR74	1.0504e-19	0.271381	0.381	0.18	2.7279e-15	Mac	WDR74
ATP6V0E1	2.39879e-19	0.29468	0.835	0.584	6.22966e-15	Mac	ATP6V0E1
FKBP1A	8.14374e-19	0.286469	0.592	0.339	2.11493e-14	Mac	FKBP1A
CAP1	6.65513e-18	0.322046	0.856	0.611	1.72834e-13	Mac	CAP1
TMBIM6	4.47471e-17	0.25549	0.9	0.711	1.16208e-12	Mac	TMBIM6
ACTB	5.22139e-17	0.472987	0.992	0.96	1.35599e-12	Mac	ACTB
MSN1	1.66616e-16	0.274827	0.826	0.571	4.32703e-12	Mac	MSN
HCLS11	2.31292e-16	0.283631	0.883	0.688	6.00665e-12	Mac	HCLS1
EEF1G1	5.73695e-16	0.283149	0.975	0.904	1.48989e-11	Mac	EEF1G
HSP90AB11	7.06687e-16	0.327203	0.908	0.761	1.83527e-11	Mac	HSP90AB1
CFL1	1.15887e-15	0.269393	0.969	0.937	3.0096e-11	Mac	CFL1
HSP90B1	2.38088e-15	0.316392	0.807	0.542	6.18314e-11	Mac	HSP90B1
H3F3A1	3.00103e-15	0.257986	0.939	0.858	7.79368e-11	Mac	H3F3A
ATP6V0C1	3.78117e-15	0.487349	0.45	0.309	9.81971e-11	Mac	ATP6V0C
UQCRH	6.5257e-15	0.273415	0.839	0.585	1.69473e-10	Mac	UQCRH
GADD45B3	1.0427e-14	0.323771	0.454	0.27	2.70788e-10	Mac	GADD45B
TPT12	5.97326e-14	0.260272	0.996	0.975	1.55126e-09	Mac	TPT1
CAPZB	1.50772e-13	0.266367	0.849	0.615	3.91555e-09	Mac	CAPZB
ACTG1	1.95163e-13	0.307987	0.985	0.944	5.06837e-09	Mac	ACTG1
UBC1	2.41004e-11	0.267746	0.939	0.899	6.25887e-07	Mac	UBC
ITM2B	5.97119e-06	0.420583	0.755	0.617	0.155072	Mac	ITM2B
S100A10	1.32166e-05	0.388672	0.776	0.706	0.343235	Mac	S100A10
HLA-DRA1	0	4.73041	0.997	0.145	0	DC	HLA-DRA
HLA-DPB11	0	4.70874	1	0.348	0	DC	HLA-DPB1
HLA-DPA11	0	4.65797	0.997	0.347	0	DC	HLA-DPA1
HLA-DQA11	0	4.53656	0.997	0.112	0	DC	HLA-DQA1
HLA-DRB11	0	4.49132	1	0.294	0	DC	HLA-DRB1
HLA-DQB11	0	4.24912	0.997	0.156	0	DC	HLA-DQB1
FCER1A	0	4.11073	0.923	0.008	0	DC	FCER1A
CST31	0	3.90175	0.814	0.046	0	DC	CST3
HLA-DRB51	0	3.82762	0.967	0.152	0	DC	HLA-DRB5
CD1C	0	3.81434	0.863	0.004	0	DC	CD1C
HLA-DMA1	0	3.11096	0.992	0.131	0	DC	HLA-DMA
FCER1G2	0	3.10128	0.975	0.066	0	DC	FCER1G
MS4A6A1	0	3.09458	0.841	0.041	0	DC	MS4A6A
TYROBP2	0	2.9791	0.986	0.078	0	DC	TYROBP
CLEC10A1	0	2.86936	0.858	0.016	0	DC	CLEC10A
AIF11	0	2.76401	0.967	0.066	0	DC	AIF1
AREG	0	2.67302	0.666	0.029	0	DC	AREG
CD1E	0	2.41675	0.674	0.001	0	DC	CD1E
GRN1	0	2.40205	0.956	0.124	0	DC	GRN
GSN2	0	2.40176	0.942	0.045	0	DC	GSN
RNASE61	0	2.37765	0.912	0.042	0	DC	RNASE6
IFITM32	0	2.33268	0.844	0.092	0	DC	IFITM3
HLA-DMB1	0	2.30566	0.953	0.066	0	DC	HLA-DMB
LST11	0	2.27099	0.923	0.092	0	DC	LST1
MAP3K82	0	2.26373	0.822	0.074	0	DC	MAP3K8
CPVL1	0	2.1806	0.77	0.024	0	DC	CPVL
MEF2C1	0	2.18048	0.945	0.038	0	DC	MEF2C
FCGR2B1	0	2.17174	0.759	0.025	0	DC	FCGR2B
RGS21	0	2.15532	0.849	0.06	0	DC	RGS2
C1orf1622	0	2.0894	0.94	0.172	0	DC	C1orf162
SGK11	0	2.05127	0.775	0.049	0	DC	SGK1
PLAUR1	0	2.04761	0.792	0.042	0	DC	PLAUR
FOS1	0	2.01695	0.915	0.096	0	DC	FOS
CXCL161	0	2.01317	0.805	0.035	0	DC	CXCL16
MNDA1	0	1.93175	0.797	0.023	0	DC	MNDA
LYZ1	0	1.92157	0.858	0.038	0	DC	LYZ
FCGR2A1	0	1.91701	0.767	0.03	0	DC	FCGR2A
IGSF61	0	1.91162	0.784	0.023	0	DC	IGSF6
LY861	0	1.91067	0.885	0.029	0	DC	LY86
SPI11	0	1.9064	0.622	0.021	0	DC	SPI1
FCGRT1	0	1.88981	0.926	0.091	0	DC	FCGRT
CSF2RA1	0	1.86541	0.841	0.027	0	DC	CSF2RA
IFI301	0	1.86021	0.797	0.04	0	DC	IFI30
CTSH1	0	1.84156	0.822	0.079	0	DC	CTSH
CSF1R1	0	1.83334	0.827	0.033	0	DC	CSF1R
FGL21	0	1.81006	0.858	0.051	0	DC	FGL2
PLD41	0	1.7758	0.638	0.018	0	DC	PLD4
CD861	0	1.68402	0.778	0.029	0	DC	CD86
CIITA1	0	1.65517	0.786	0.026	0	DC	CIITA
TNFSF13B1	0	1.61702	0.816	0.053	0	DC	TNFSF13B
CDKN1A1	0	1.60975	0.677	0.054	0	DC	CDKN1A
RAB311	0	1.56447	0.712	0.026	0	DC	RAB31
VSIG41	0	1.55676	0.567	0.024	0	DC	VSIG4
PLXDC21	0	1.54049	0.753	0.029	0	DC	PLXDC2
IL1R2	0	1.53932	0.553	0.005	0	DC	IL1R2
PLSCR11	0	1.50559	0.8	0.095	0	DC	PLSCR1
SERPINA11	0	1.4608	0.693	0.032	0	DC	SERPINA1
HLA-DQA21	0	1.45952	0.57	0.018	0	DC	HLA-DQA2
PAK11	0	1.43097	0.753	0.042	0	DC	PAK1
ADAM281	0	1.43037	0.699	0.017	0	DC	ADAM28
HLA-DOA1	0	1.42678	0.723	0.028	0	DC	HLA-DOA
GPAT31	0	1.42636	0.721	0.031	0	DC	GPAT3
PKIB1	0	1.40466	0.625	0.012	0	DC	PKIB
CD331	0	1.39028	0.742	0.02	0	DC	CD33
ALDH21	0	1.35014	0.562	0.019	0	DC	ALDH2
CLEC4A1	0	1.35006	0.69	0.012	0	DC	CLEC4A
IL13RA11	0	1.33833	0.649	0.017	0	DC	IL13RA1
RNF1301	0	1.33306	0.575	0.056	0	DC	RNF130
JAML	0	1.32749	0.833	0.112	0	DC	JAML
IL181	0	1.32482	0.701	0.023	0	DC	IL18
CCDC88A1	0	1.3236	0.732	0.048	0	DC	CCDC88A
PRCP1	0	1.32212	0.808	0.087	0	DC	PRCP
MS4A71	0	1.31595	0.614	0.024	0	DC	MS4A7
LAT22	0	1.29136	0.712	0.043	0	DC	LAT2
RASSF41	0	1.21673	0.658	0.021	0	DC	RASSF4
CLEC7A1	0	1.20895	0.666	0.028	0	DC	CLEC7A
HCK1	0	1.20518	0.671	0.026	0	DC	HCK
VMO11	0	1.20214	0.384	0.02	0	DC	VMO1
LGALS2	0	1.20103	0.37	0.006	0	DC	LGALS2
BASP11	0	1.19945	0.57	0.011	0	DC	BASP1
CD831	0	1.19697	0.584	0.05	0	DC	CD83
CSF3R1	0	1.19118	0.66	0.022	0	DC	CSF3R
CD681	0	1.18624	0.638	0.04	0	DC	CD68
ENTPD11	0	1.16911	0.614	0.024	0	DC	ENTPD1
LGALS91	0	1.16648	0.726	0.089	0	DC	LGALS9
2022-03-11	0	1.13888	0.611	0.021	0	DC	2022-03-01
CD3021	0	1.13388	0.597	0.024	0	DC	CD302
OGFRL11	0	1.1273	0.641	0.04	0	DC	OGFRL1
KLF41	0	1.1121	0.455	0.017	0	DC	KLF4
ZNF385A1	0	1.09664	0.584	0.019	0	DC	ZNF385A
GAPT	0	1.08928	0.573	0.014	0	DC	GAPT
NCF21	0	1.05325	0.614	0.028	0	DC	NCF2
FPR11	0	1.04407	0.512	0.025	0	DC	FPR1
NR4A11	0	1.03872	0.474	0.021	0	DC	NR4A1
NR4A21	0	1.03815	0.603	0.06	0	DC	NR4A2
PEA151	0	1.03616	0.701	0.08	0	DC	PEA15
MPEG11	0	1.03192	0.553	0.017	0	DC	MPEG1
KCTD121	0	1.0296	0.562	0.027	0	DC	KCTD12
ITGAX1	0	1.02357	0.553	0.024	0	DC	ITGAX
ETS21	0	1.0195	0.553	0.036	0	DC	ETS2
TGFBI1	0	1.019	0.611	0.04	0	DC	TGFBI
CD300C1	0	1.01419	0.586	0.02	0	DC	CD300C
CSTA1	0	1.0063	0.466	0.023	0	DC	CSTA
MS4A4E	0	0.998682	0.441	0.004	0	DC	MS4A4E
NR4A31	0	0.998107	0.479	0.011	0	DC	NR4A3
CX3CR11	0	0.991366	0.534	0.034	0	DC	CX3CR1
LILRB21	0	0.978413	0.518	0.024	0	DC	LILRB2
TNFSF131	0	0.976273	0.559	0.024	0	DC	TNFSF13
TM6SF11	0	0.968567	0.545	0.017	0	DC	TM6SF1
HLA-DQB2	0	0.951285	0.455	0.015	0	DC	HLA-DQB2
PILRA1	0	0.947611	0.534	0.03	0	DC	PILRA
LILRB31	0	0.929981	0.523	0.026	0	DC	LILRB3
CALHM61	0	0.92344	0.419	0.03	0	DC	CALHM6
NAGA1	0	0.922214	0.638	0.058	0	DC	NAGA
FES1	0	0.911881	0.537	0.016	0	DC	FES
CTSZ1	0	0.907547	0.545	0.042	0	DC	CTSZ
IRF4	0	0.89062	0.427	0.026	0	DC	IRF4
SYK1	0	0.884636	0.499	0.024	0	DC	SYK
NET1	0	0.878734	0.356	0.017	0	DC	NET1
TBXAS11	0	0.874795	0.573	0.053	0	DC	TBXAS1
CYBB1	0	0.873611	0.548	0.035	0	DC	CYBB
SPIB	0	0.868011	0.438	0.008	0	DC	SPIB
ITGAM2	0	0.854753	0.567	0.044	0	DC	ITGAM
RNF144B1	0	0.849959	0.419	0.015	0	DC	RNF144B
LILRB41	0	0.848379	0.447	0.022	0	DC	LILRB4
ALOX51	0	0.846777	0.515	0.029	0	DC	ALOX5
NDRG2	0	0.830632	0.529	0.028	0	DC	NDRG2
PHACTR1	0	0.829215	0.468	0.005	0	DC	PHACTR1
GCA1	0	0.825528	0.564	0.05	0	DC	GCA
TCF41	0	0.817342	0.515	0.023	0	DC	TCF4
SCIMP1	0	0.816941	0.485	0.015	0	DC	SCIMP
PLBD11	0	0.815589	0.414	0.013	0	DC	PLBD1
HAVCR21	0	0.812783	0.496	0.033	0	DC	HAVCR2
SH3TC11	0	0.809067	0.515	0.037	0	DC	SH3TC1
HDAC9	0	0.790115	0.468	0.019	0	DC	HDAC9
C19orf381	0	0.78995	0.507	0.016	0	DC	C19orf38
SLC8A11	0	0.780035	0.419	0.01	0	DC	SLC8A1
BAIAP2	0	0.770418	0.447	0.017	0	DC	BAIAP2
BTK1	0	0.766123	0.485	0.019	0	DC	BTK
SHTN11	0	0.75994	0.433	0.016	0	DC	SHTN1
FLT3	0	0.75863	0.392	0.002	0	DC	FLT3
LILRA21	0	0.740788	0.433	0.017	0	DC	LILRA2
NLRP31	0	0.734742	0.405	0.029	0	DC	NLRP3
P2RY14	0	0.72397	0.4	0.005	0	DC	P2RY14
ATP1B1	0	0.718423	0.438	0.034	0	DC	ATP1B1
PTAFR1	0	0.711621	0.4	0.016	0	DC	PTAFR
CD1D	0	0.705926	0.37	0.004	0	DC	CD1D
RAB32	0	0.687179	0.326	0.01	0	DC	RAB32
PLB1	0	0.680878	0.422	0.01	0	DC	PLB1
CLEC9A1	0	0.674607	0.301	0.012	0	DC	CLEC9A
MGST21	0	0.671185	0.466	0.032	0	DC	MGST2
AFF3	0	0.668304	0.403	0.008	0	DC	AFF3
SULF21	0	0.638203	0.367	0.017	0	DC	SULF2
LRRC251	0	0.624332	0.384	0.015	0	DC	LRRC25
P2RY6	0	0.623992	0.364	0.006	0	DC	P2RY6
DHRS9	0	0.623131	0.288	0.005	0	DC	DHRS9
MYOF1	0	0.620763	0.373	0.013	0	DC	MYOF
CTNND11	0	0.616163	0.375	0.017	0	DC	CTNND1
SERPINF11	0	0.613122	0.326	0.016	0	DC	SERPINF1
AXL1	0	0.607174	0.342	0.012	0	DC	AXL
DST1	0	0.602447	0.332	0.017	0	DC	DST
KYNU1	0	0.601405	0.351	0.015	0	DC	KYNU
PRAM11	0	0.599507	0.389	0.015	0	DC	PRAM1
PTGS11	0	0.595396	0.359	0.01	0	DC	PTGS1
WDFY4	0	0.582324	0.348	0.01	0	DC	WDFY4
LYN1	0	0.577908	0.422	0.023	0	DC	LYN
LILRA5	0	0.574355	0.279	0.01	0	DC	LILRA5
ATP8B41	0	0.56328	0.34	0.016	0	DC	ATP8B4
LILRB11	0	0.56046	0.362	0.022	0	DC	LILRB1
RGS18	0	0.551766	0.321	0.008	0	DC	RGS18
RTN1	0	0.539389	0.307	0.004	0	DC	RTN1
FGD41	0	0.532249	0.315	0.015	0	DC	FGD4
AL034397.3	0	0.52585	0.268	0.01	0	DC	AL034397.3
CREB5	0	0.52087	0.29	0.007	0	DC	CREB5
VASH1	0	0.519449	0.312	0.011	0	DC	VASH1
CTTNBP2NL1	0	0.51434	0.293	0.012	0	DC	CTTNBP2NL
TNNI2	0	0.512794	0.293	0.008	0	DC	TNNI2
CYP2S1	0	0.505534	0.277	0.003	0	DC	CYP2S1
FBP1	0	0.503644	0.321	0.017	0	DC	FBP1
PALD1	0	0.498072	0.318	0.005	0	DC	PALD1
PADI21	0	0.493929	0.26	0.011	0	DC	PADI2
AC064805.1	0	0.484084	0.26	0.003	0	DC	AC064805.1
FGD2	0	0.48056	0.301	0.011	0	DC	FGD2
ADAP21	0	0.479447	0.318	0.015	0	DC	ADAP2
DEPTOR	0	0.478454	0.274	0.006	0	DC	DEPTOR
SEMA4A	0	0.476027	0.359	0.021	0	DC	SEMA4A
CACNA2D3	0	0.470188	0.26	0.003	0	DC	CACNA2D3
TLR10	0	0.462266	0.255	0.002	0	DC	TLR10
MILR1	0	0.457172	0.282	0.011	0	DC	MILR1
UBE2E2	0	0.451385	0.304	0.013	0	DC	UBE2E2
SLAMF8	0	0.447131	0.263	0.009	0	DC	SLAMF8
CD72	0	0.438642	0.268	0.009	0	DC	CD72
GHRL	0	0.436555	0.263	0.004	0	DC	GHRL
TST	0	0.429712	0.293	0.012	0	DC	TST
CLIC2	0	0.4234	0.282	0.008	0	DC	CLIC2
CARD9	0	0.417089	0.26	0.008	0	DC	CARD9
MCTP11	0	0.408788	0.263	0.011	0	DC	MCTP1
LILRA1	0	0.393767	0.26	0.008	0	DC	LILRA1
STAC3	0	0.369817	0.263	0.01	0	DC	STAC3
FAM49A1	2.61521e-307	0.547806	0.337	0.02	6.79171e-303	DC	FAM49A
CEBPD1	3.99588e-306	1.08875	0.419	0.032	1.03773e-301	DC	CEBPD
A2M1	6.11317e-305	0.830296	0.392	0.027	1.58759e-300	DC	A2M
MARCKS1	1.70935e-303	0.579022	0.359	0.023	4.43918e-299	DC	MARCKS
TMEM273	2.0405e-301	0.893862	0.529	0.051	5.29919e-297	DC	TMEM273
ALCAM	6.6223e-301	0.608769	0.389	0.027	1.71981e-296	DC	ALCAM
MIR181A1HG	3.2941e-296	0.531067	0.362	0.024	8.55478e-292	DC	MIR181A1HG
KIAA0930	2.49434e-290	0.538725	0.375	0.026	6.4778e-286	DC	KIAA0930
GNA15	2.79626e-290	0.483368	0.31	0.017	7.26189e-286	DC	GNA15
PLXNB21	1.14272e-288	0.469251	0.293	0.016	2.96763e-284	DC	PLXNB2
STX71	7.48074e-286	0.805834	0.614	0.07	1.94275e-281	DC	STX7
SIRPA1	2.81963e-281	0.430206	0.263	0.013	7.32258e-277	DC	SIRPA
LPCAT21	5.10652e-280	0.47744	0.307	0.018	1.32616e-275	DC	LPCAT2
SNCA1	3.31631e-273	0.445463	0.288	0.016	8.61246e-269	DC	SNCA
SNX8	8.87732e-273	0.399787	0.285	0.016	2.30544e-268	DC	SNX8
ARHGAP241	3.08098e-271	0.439409	0.26	0.013	8.00131e-267	DC	ARHGAP24
RASA4	9.69493e-271	0.507421	0.337	0.023	2.51777e-266	DC	RASA4
COL9A2	1.01055e-269	0.384955	0.255	0.012	2.6244e-265	DC	COL9A2
FGR2	6.59389e-267	0.667945	0.482	0.047	1.71243e-262	DC	FGR
TSPAN31	1.7835e-266	0.539596	0.408	0.034	4.63175e-262	DC	TSPAN3
SOX4	1.50498e-265	0.973505	0.277	0.015	3.90844e-261	DC	SOX4
CAT1	4.88425e-265	1.24081	0.841	0.146	1.26844e-260	DC	CAT
MS4A4A1	7.23552e-264	0.539582	0.288	0.017	1.87906e-259	DC	MS4A4A
DPYSL21	1.17068e-260	0.699539	0.501	0.052	3.04025e-256	DC	DPYSL2
PSTPIP2	5.39296e-258	0.738323	0.493	0.051	1.40055e-253	DC	PSTPIP2
CEP1701	3.94462e-254	0.667325	0.49	0.051	1.02442e-249	DC	CEP170
MEF2A1	1.71605e-251	0.809841	0.57	0.069	4.45659e-247	DC	MEF2A
HNMT1	4.29131e-250	0.414002	0.29	0.018	1.11445e-245	DC	HNMT
CAMK1	5.86331e-243	0.380614	0.26	0.015	1.5227e-238	DC	CAMK1
CCDC501	3.89732e-242	0.699056	0.416	0.039	1.01213e-237	DC	CCDC50
NAIP1	4.17408e-242	0.672466	0.384	0.033	1.08401e-237	DC	NAIP
CHAF1A	7.06125e-240	0.393814	0.26	0.015	1.83381e-235	DC	CHAF1A
GNG7	6.79512e-238	0.356162	0.252	0.014	1.76469e-233	DC	GNG7
RAB201	1.5492e-237	0.411308	0.29	0.019	4.02327e-233	DC	RAB20
KCNK6	5.66106e-235	0.548835	0.4	0.037	1.47018e-230	DC	KCNK6
THEMIS21	4.46411e-233	0.873975	0.633	0.09	1.15933e-228	DC	THEMIS2
FRMD4B1	5.45344e-233	0.675643	0.496	0.056	1.41626e-228	DC	FRMD4B
TAX1BP31	9.35905e-233	0.712892	0.499	0.057	2.43054e-228	DC	TAX1BP3
PTPRE1	1.69458e-232	1.17824	0.762	0.132	4.40082e-228	DC	PTPRE
METRNL1	1.97551e-232	0.429979	0.304	0.021	5.13041e-228	DC	METRNL
DAPP1	1.7817e-229	0.633948	0.444	0.046	4.62708e-225	DC	DAPP1
CD91	2.15715e-228	0.856058	0.381	0.035	5.60211e-224	DC	CD9
DUSP3	2.51006e-228	0.436134	0.296	0.021	6.51864e-224	DC	DUSP3
CD741	2.90486e-226	4.11732	1	0.777	7.54393e-222	DC	CD74
GM2A	5.3866e-226	0.431707	0.332	0.026	1.3989e-221	DC	GM2A
ETV61	1.9598e-225	0.569921	0.397	0.038	5.08959e-221	DC	ETV6
SPECC1	3.45652e-225	0.419537	0.299	0.021	8.97659e-221	DC	SPECC1
ASAP1	5.25132e-225	0.527266	0.395	0.037	1.36377e-220	DC	ASAP1
AIG11	2.57496e-224	0.53446	0.441	0.046	6.68718e-220	DC	AIG1
BLNK1	3.49762e-223	0.391977	0.279	0.019	9.08333e-219	DC	BLNK
HMOX11	1.93545e-222	0.481537	0.29	0.021	5.02636e-218	DC	HMOX1
C1orf541	3.99758e-220	0.59525	0.334	0.028	1.03817e-215	DC	C1orf54
SH2B31	1.72459e-219	0.576244	0.392	0.038	4.47876e-215	DC	SH2B3
RAB341	1.71542e-218	0.428176	0.342	0.029	4.45495e-214	DC	RAB34
C12orf45	6.36853e-217	0.791224	0.537	0.07	1.65391e-212	DC	C12orf45
MSR11	7.21732e-216	0.550042	0.296	0.022	1.87434e-211	DC	MSR1
NIPSNAP3A1	7.45533e-216	0.576791	0.455	0.051	1.93615e-211	DC	NIPSNAP3A
ZMIZ11	3.28842e-213	0.551191	0.364	0.034	8.54003e-209	DC	ZMIZ1
LRP11	1.42464e-212	0.482965	0.307	0.024	3.69979e-208	DC	LRP1
IFNGR21	1.50718e-211	0.438362	0.301	0.023	3.91415e-207	DC	IFNGR2
CFP1	9.43626e-210	0.742356	0.447	0.051	2.4506e-205	DC	CFP
FADS11	1.42265e-209	0.621943	0.422	0.046	3.69462e-205	DC	FADS1
BID1	4.76576e-209	0.9203	0.622	0.097	1.23767e-204	DC	BID
CTNNA11	8.53183e-208	0.621193	0.51	0.065	2.21572e-203	DC	CTNNA1
PDE4A1	9.95412e-208	0.48206	0.31	0.025	2.58509e-203	DC	PDE4A
ROBO3	2.36745e-206	0.359919	0.255	0.017	6.14826e-202	DC	ROBO3
METTL7A	9.83666e-206	0.355443	0.255	0.017	2.55458e-201	DC	METTL7A
PER11	2.61515e-201	0.754987	0.545	0.077	6.79154e-197	DC	PER1
OTULINL1	2.63494e-199	0.986321	0.545	0.081	6.84295e-195	DC	OTULINL
NPC21	1.48655e-198	1.59715	0.945	0.302	3.86057e-194	DC	NPC2
EAF21	4.52457e-198	0.477305	0.345	0.033	1.17503e-193	DC	EAF2
YWHAH1	7.40844e-198	1.3873	0.564	0.09	1.92397e-193	DC	YWHAH
GNAQ1	8.47492e-198	0.632871	0.526	0.072	2.20094e-193	DC	GNAQ
AP1S21	2.85449e-197	1.3251	0.636	0.114	7.4131e-193	DC	AP1S2
IRF8	1.98082e-196	0.442979	0.252	0.017	5.14418e-192	DC	IRF8
HGSNAT1	3.20524e-196	0.506901	0.384	0.04	8.324e-192	DC	HGSNAT
LY961	1.31781e-195	0.496382	0.43	0.05	3.42234e-191	DC	LY96
TMEM14C1	1.73927e-193	1.24543	0.91	0.235	4.51688e-189	DC	TMEM14C
MOB1B	5.24648e-191	0.382766	0.296	0.025	1.36251e-186	DC	MOB1B
HERPUD12	1.12875e-188	1.9501	0.907	0.277	2.93136e-184	DC	HERPUD1
PPT12	1.92351e-188	1.29222	0.896	0.24	4.99536e-184	DC	PPT1
ZFHX31	3.60509e-186	0.441898	0.268	0.021	9.36242e-182	DC	ZFHX3
PLXNC1	6.86995e-186	0.32761	0.279	0.023	1.78413e-181	DC	PLXNC1
RCC21	2.14962e-184	0.512174	0.392	0.044	5.58256e-180	DC	RCC2
DDAH21	2.7488e-184	0.760905	0.663	0.114	7.13862e-180	DC	DDAH2
SKAP22	1.07775e-183	0.683983	0.518	0.075	2.79892e-179	DC	SKAP2
NAGK1	3.59053e-182	0.599369	0.592	0.093	9.3246e-178	DC	NAGK
HVCN11	8.09512e-181	0.560444	0.436	0.055	2.1023e-176	DC	HVCN1
APAF1	2.25439e-180	0.555088	0.37	0.041	5.85464e-176	DC	APAF1
ODF3B1	1.01379e-179	0.512639	0.384	0.044	2.63282e-175	DC	ODF3B
NAMPT1	1.11156e-179	0.659811	0.501	0.072	2.88673e-175	DC	NAMPT
WARS1	1.07674e-176	0.780073	0.507	0.075	2.79629e-172	DC	WARS
CTSS2	3.14484e-176	1.23122	0.896	0.245	8.16716e-172	DC	CTSS
JAK21	6.72826e-176	0.487877	0.373	0.042	1.74733e-171	DC	JAK2
REL1	1.03494e-175	1.16315	0.847	0.207	2.68774e-171	DC	REL
SPINT21	2.36537e-175	0.90776	0.614	0.11	6.14287e-171	DC	SPINT2
GABARAP1	3.21187e-175	1.54532	0.992	0.693	8.34123e-171	DC	GABARAP
DSE1	9.05767e-175	0.510288	0.378	0.044	2.35228e-170	DC	DSE
[truncated: 3,760 more rows]
