# Supplementary material for: Single-cell RNA sequencing of CSF reveals neuroprotective RAC1+ NK cells in Parkinson’s disease
Source: Front Immunol. 2022 Sep 21;13:992505. doi: 10.3389/fimmu.2022.992505 (PMC9532252; doi:10.3389/fimmu.2022.992505)
Supplement: Supplementary file 3 [file Table_2.xlsx]

## Sheet: CD8 T
gene	p_val	avg_log2FC	pct.1	pct.2	p_val_adj
COTL1	8.69389e-51	0.743356	0.41	0.202	2.2578e-46
CXCR4	1.45837e-47	0.552322	0.809	0.646	3.78738e-43
DNAJB1	1.20174e-39	0.550632	0.657	0.46	3.12091e-35
RGS1	1.37998e-18	0.498296	0.289	0.174	3.5838e-14
CEMIP2	5.50163e-29	0.487279	0.32	0.168	1.42877e-24
AOAH	3.74434e-23	0.432333	0.28	0.152	9.72405e-19
JAK1	6.13981e-23	0.42593	0.438	0.28	1.59451e-18
SRGN	4.85773e-29	0.424357	0.878	0.747	1.26155e-24
CD69	6.50753e-21	0.391809	0.604	0.446	1.69001e-16
RPS4X	1.3326e-91	0.390472	1	0.998	3.46077e-87
TSC22D3	2.06853e-12	0.379111	0.673	0.586	5.37196e-08
ARID5B	1.17508e-19	0.373523	0.315	0.187	3.05167e-15
LEPROTL1	2.78797e-22	0.373356	0.709	0.558	7.24035e-18
SYTL3	5.00733e-16	0.367263	0.348	0.225	1.3004e-11
RNF125	5.26498e-22	0.362158	0.333	0.192	1.36732e-17
SELL	4.63414e-11	0.36121	0.366	0.274	1.20349e-06
RPL27A	2.90565e-35	0.359338	0.893	0.802	7.54597e-31
CCNH	4.11684e-17	0.348116	0.314	0.192	1.06914e-12
RUNX3	2.79231e-19	0.347221	0.393	0.249	7.25162e-15
HIST1H1E	2.8535e-09	0.345037	0.391	0.3	7.41053e-05
SMCHD1	3.574e-18	0.342816	0.376	0.24	9.28168e-14
UBC	6.90673e-37	0.341258	0.967	0.897	1.79368e-32
ISG20	4.88897e-19	0.339551	0.648	0.509	1.26967e-14
PPP2R5C	1.28167e-19	0.339466	0.552	0.39	3.32849e-15
PDE4B	2.32812e-19	0.337004	0.34	0.208	6.04613e-15
PIK3R1	6.89625e-17	0.335319	0.472	0.329	1.79096e-12
TNFAIP3	4.16309e-17	0.333329	0.453	0.314	1.08115e-12
SRSF5	9.55148e-26	0.330375	0.819	0.678	2.48052e-21
DDX3X	7.16052e-16	0.326173	0.301	0.187	1.85959e-11
BCLAF1	3.15149e-15	0.323454	0.423	0.295	8.18443e-11
ITM2A	9.37564e-15	0.320338	0.521	0.388	2.43485e-10
LITAF	4.92213e-19	0.312016	0.808	0.67	1.27828e-14
2022-09-06	2.28427e-15	0.3107	0.616	0.468	5.93224e-11
RBM39	1.96804e-16	0.30966	0.605	0.462	5.11101e-12
EZR	8.61523e-14	0.305231	0.59	0.461	2.23737e-09
CNOT6L	2.71089e-16	0.297486	0.312	0.193	7.04019e-12
RPS9	4.10008e-49	0.290945	0.996	0.982	1.06479e-44
FYN	2.48129e-13	0.286012	0.661	0.527	6.44392e-09
REL	1.20238e-16	0.28023	0.287	0.17	3.12258e-12
BTG2	4.22413e-14	0.277898	0.36	0.24	1.09701e-09
FOXP1	1.78685e-11	0.276372	0.397	0.284	4.64045e-07
SAMSN1	6.73454e-12	0.276355	0.325	0.221	1.74896e-07
RAC1	1.02916e-16	0.272333	0.252	0.142	2.67274e-12
CYCS	7.96668e-15	0.270015	0.385	0.255	2.06895e-10
IDI1	2.83642e-13	0.268788	0.29	0.185	7.36619e-09
DDX5	3.31911e-16	0.262008	0.939	0.864	8.61973e-12
DDIT4	6.24518e-11	0.257357	0.512	0.394	1.62187e-06
CCNL1	9.58666e-16	0.254685	0.385	0.252	2.48965e-11
SF3B1	7.41124e-12	0.254083	0.476	0.344	1.9247e-07
KTN1	3.15862e-13	0.251797	0.287	0.181	8.20293e-09
ARPC2	1.91892e-11	-0.252448	0.685	0.744	4.98344e-07
PABPC1	5.27069e-14	-0.253616	0.847	0.884	1.3688e-09
LY6E	1.55945e-06	-0.258405	0.521	0.544	0.040499
IL10RA	1.07652e-06	-0.272353	0.442	0.476	0.0279572
GUK1	4.99839e-07	-0.274391	0.422	0.469	0.0129808
S100A10	4.48083e-14	-0.287793	0.672	0.733	1.16367e-09
ATP5ME	1.7404e-12	-0.290075	0.546	0.592	4.51981e-08
RPL13	4.83941e-15	-0.292418	0.758	0.883	1.2568e-10
PTP4A2	5.74703e-07	-0.297566	0.347	0.389	0.014925
LIMD2	1.01851e-10	-0.300191	0.679	0.7	2.64506e-06
HIST1H4C	8.19059e-08	-0.303736	0.465	0.508	0.0021271
HNRNPU	1.95777e-07	-0.303766	0.354	0.396	0.00508433
KLF6	8.59258e-11	-0.304684	0.421	0.489	2.23149e-06
RNASET2	1.40411e-06	-0.305378	0.212	0.258	0.0364647
ATP6V0C	5.8072e-07	-0.313012	0.277	0.323	0.0150813
NDUFB1	2.4416e-10	-0.317891	0.375	0.432	6.34084e-06
GIMAP7	5.06352e-09	-0.325075	0.557	0.582	0.0001315
VAMP2	2.83634e-09	-0.330287	0.399	0.448	7.36598e-05
PDIA3	1.10379e-09	-0.33664	0.356	0.412	2.86653e-05
APBB1IP	2.01646e-07	-0.341784	0.243	0.288	0.00523675
SQSTM1	7.87969e-09	-0.352077	0.262	0.318	0.000204636
ANXA11	5.98224e-10	-0.352929	0.328	0.383	1.55359e-05
TBC1D10C	5.63284e-09	-0.357211	0.333	0.375	0.000146285
XBP1	4.25713e-09	-0.359236	0.215	0.276	0.000110558
CDK2AP2	2.0282e-08	-0.36108	0.227	0.282	0.000526725
GYPC	7.7722e-12	-0.366007	0.362	0.431	2.01844e-07
SNX3	2.42062e-09	-0.370612	0.204	0.26	6.28634e-05
UBE2D2	3.92941e-10	-0.373999	0.359	0.41	1.02047e-05
HMGN1	4.98369e-13	-0.376299	0.316	0.399	1.29427e-08
FKBP8	1.1661e-12	-0.378572	0.37	0.432	3.02837e-08
RPS10	5.14491e-22	-0.38628	0.805	0.824	1.33613e-17
RPS29	2.50545e-57	-0.397833	0.955	0.998	6.50665e-53
RPL36A	7.14521e-41	-0.398263	0.887	0.942	1.85561e-36
COX5A	1.99244e-11	-0.399411	0.213	0.279	5.17436e-07
JUN	4.97147e-14	-0.402429	0.302	0.401	1.29109e-09
FCMR	3.34977e-09	-0.406184	0.269	0.32	8.69935e-05
EIF3F	6.87726e-18	-0.406388	0.467	0.561	1.78602e-13
2022-09-01	1.36674e-12	-0.415596	0.413	0.469	3.54944e-08
ITM2B	8.19954e-28	-0.415897	0.493	0.662	2.12942e-23
DPP7	4.2059e-11	-0.417706	0.226	0.287	1.09227e-06
CD99	1.10689e-24	-0.419099	0.705	0.778	2.8746e-20
PYURF	4.22838e-12	-0.420382	0.22	0.289	1.09811e-07
DUSP2	4.63814e-12	-0.423237	0.389	0.483	1.20452e-07
PCBP2	1.06026e-19	-0.424425	0.603	0.678	2.75349e-15
ARPC5L	6.32301e-11	-0.424632	0.188	0.252	1.64209e-06
PAXX	2.46384e-14	-0.425161	0.381	0.454	6.39859e-10
JTB	5.42848e-12	-0.425215	0.285	0.348	1.40978e-07
GIMAP1	5.7243e-10	-0.427027	0.241	0.3	1.4866e-05
ISCU	4.21892e-14	-0.437956	0.287	0.362	1.09565e-09
SMDT1	2.1076e-14	-0.449708	0.36	0.426	5.47344e-10
PTPRCAP	7.85795e-29	-0.454828	0.595	0.74	2.04071e-24
SERP1	1.85231e-16	-0.455933	0.326	0.415	4.81044e-12
ACTB	2.15273e-45	-0.469417	0.951	0.986	5.59064e-41
RPL41	7.56805e-142	-0.476581	0.997	1	1.96542e-137
ARHGAP45	1.76019e-13	-0.477531	0.222	0.292	4.57121e-09
LIME1	4.49608e-17	-0.479234	0.365	0.448	1.16763e-12
MZT2A	5.49172e-14	-0.483599	0.201	0.278	1.4262e-09
PPDPF	2.53172e-30	-0.484102	0.582	0.714	6.57489e-26
NOP53	3.77768e-28	-0.487325	0.405	0.566	9.81064e-24
FTH1	2.69638e-64	-0.499609	0.54	0.792	7.00251e-60
CCNI	1.68079e-32	-0.501811	0.592	0.71	4.36501e-28
ARL6IP4	1.32764e-19	-0.509048	0.326	0.417	3.44789e-15
TRIR	1.35828e-29	-0.532727	0.354	0.509	3.52745e-25
STK17A	1.57038e-26	-0.538927	0.346	0.47	4.07827e-22
CD8A	2.19192e-20	-0.5564	0.519	0.594	5.6924e-16
REX1BD	1.08812e-19	-0.568835	0.236	0.33	2.82585e-15
YBX1	1.65732e-38	-0.570295	0.483	0.638	4.30407e-34
MATK	2.26514e-20	-0.583292	0.223	0.323	5.88257e-16
RPS26	3.30515e-112	-0.598487	0.975	0.996	8.58346e-108
SFPQ	1.43929e-26	-0.607064	0.186	0.306	3.73783e-22
ARF6	5.19082e-28	-0.629179	0.207	0.327	1.34805e-23
PFN1	2.51261e-54	-0.635521	0.606	0.802	6.52525e-50
KHDRBS1	2.86648e-31	-0.657171	0.205	0.332	7.44424e-27
RASAL3	1.67674e-43	-0.742214	0.148	0.313	4.35449e-39
ZFP36L2	1.12832e-73	-0.825201	0.72	0.851	2.93026e-69
MZT2B	1.20708e-42	-0.82951	0.197	0.354	3.13477e-38
SLC9A3R1	2.08841e-51	-0.84144	0.328	0.492	5.42361e-47
IER2	1.42566e-51	-0.915303	0.274	0.456	3.70244e-47
H1FX	2.41252e-43	-0.925009	0.102	0.256	6.26531e-39
PNRC1	1.89777e-73	-0.929983	0.42	0.627	4.92851e-69
RPS2	2.13496e-125	-0.978634	0.619	0.851	5.5445e-121
CYBA	4.19876e-100	-1.03129	0.473	0.709	1.09042e-95
VIM	3.42688e-104	-1.03208	0.679	0.84	8.89961e-100
RPS4Y1	3.62533e-165	-1.2833	0.241	0.699	9.41498e-161
KLF2	1.55628e-130	-1.93307	0.233	0.534	4.04165e-126

## Sheet: CD4 T
gene	p_val	avg_log2FC	pct.1	pct.2	p_val_adj
COTL1	5.42887e-175	0.725519	0.436	0.192	1.40988e-170
CD69	3.30018e-97	0.529089	0.66	0.461	8.57056e-93
CXCR4	4.27529e-88	0.499863	0.651	0.462	1.11029e-83
JAK1	1.13783e-88	0.444277	0.465	0.272	2.95495e-84
DNAJB1	7.46747e-74	0.422062	0.571	0.389	1.9393e-69
RPL27A	5.86109e-112	0.392086	0.913	0.835	1.52212e-107
TSC22D3	9.69087e-31	0.380643	0.654	0.584	2.51672e-26
2022-09-06	2.40453e-73	0.380234	0.677	0.481	6.24455e-69
SRGN	1.70351e-62	0.378428	0.753	0.582	4.42403e-58
ARID5B	3.32852e-62	0.375705	0.379	0.226	8.64416e-58
RAC1	5.40805e-88	0.357798	0.307	0.142	1.40447e-83
BTG2	1.1459e-43	0.353174	0.382	0.251	2.97591e-39
ATP5F1D	1.81777e-53	0.353093	0.389	0.246	4.72076e-49
TNFAIP3	1.34112e-51	0.348391	0.296	0.17	3.4829e-47
TXNIP	9.66893e-92	0.347634	0.975	0.941	2.51102e-87
RPS4X	1.68804e-213	0.346519	1	0.999	4.38384e-209
LEPROTL1	1.35829e-48	0.331495	0.708	0.559	3.52747e-44
CYTIP	2.04929e-55	0.324847	0.645	0.477	5.32201e-51
RBM39	4.68722e-58	0.319768	0.645	0.469	1.21727e-53
SMCHD1	6.64448e-42	0.311536	0.408	0.272	1.72557e-37
ITM2A	5.56545e-43	0.306299	0.543	0.392	1.44535e-38
ARHGAP15	1.31149e-47	0.301974	0.677	0.53	3.40593e-43
UBC	7.9832e-64	0.294815	0.951	0.881	2.07324e-59
STK4	3.49097e-50	0.287842	0.66	0.488	9.06606e-46
SAMSN1	7.86414e-46	0.285669	0.361	0.224	2.04232e-41
RPS9	2.45766e-144	0.282456	0.995	0.985	6.38253e-140
KLRB1	9.9661e-13	0.281639	0.411	0.35	2.5882e-08
BCLAF1	8.98833e-43	0.280013	0.434	0.289	2.33427e-38
SRSF5	2.49695e-59	0.277348	0.852	0.709	6.48459e-55
USP15	8.63083e-45	0.274363	0.412	0.267	2.24143e-40
GNB2	2.11661e-60	0.269783	0.297	0.156	5.49684e-56
SF3B1	3.60765e-34	0.268479	0.49	0.35	9.36907e-30
RBM3	1.50106e-52	0.267962	0.792	0.633	3.89824e-48
DDX3X	2.46889e-38	0.264836	0.326	0.206	6.41171e-34
OXNAD1	4.91067e-42	0.26049	0.426	0.282	1.2753e-37
CCNL1	2.47671e-42	0.258331	0.419	0.275	6.43201e-38
CENPC	8.1945e-48	0.252028	0.254	0.138	2.12811e-43
WAS	1.25919e-18	-0.252004	0.404	0.445	3.27012e-14
PTP4A2	8.12733e-09	-0.252918	0.307	0.324	0.000211067
NDUFB10	6.00518e-09	-0.258217	0.348	0.351	0.000155954
NDUFA3	3.45451e-24	-0.261112	0.586	0.605	8.97136e-20
PDIA3	2.90788e-10	-0.262842	0.369	0.387	7.55176e-06
TRADD	2.51398e-08	-0.266432	0.295	0.313	0.000652881
CCDC85B	4.61912e-07	-0.268175	0.28	0.291	0.0119959
DEF6	8.14477e-09	-0.269024	0.276	0.292	0.00021152
NDUFB1	1.11207e-17	-0.27118	0.441	0.462	2.88806e-13
PTPRCAP	2.11237e-29	-0.276447	0.629	0.734	5.48582e-25
TBC1D10C	2.577e-08	-0.279188	0.392	0.389	0.000669247
ATP6V0C	1.04624e-08	-0.27989	0.31	0.322	0.000271708
JUN	4.95808e-10	-0.280514	0.307	0.346	1.28761e-05
ANXA11	2.03734e-11	-0.280795	0.389	0.403	5.29098e-07
2022-09-01	8.10767e-09	-0.283045	0.458	0.448	0.000210556
GUK1	1.19991e-10	-0.285008	0.384	0.399	3.11617e-06
RASSF5	5.93478e-10	-0.285719	0.262	0.282	1.54126e-05
CDK2AP2	3.09149e-07	-0.285862	0.236	0.252	0.00802859
RHOF	4.46123e-10	-0.287073	0.314	0.329	1.15858e-05
LY6E	1.0007e-22	-0.290389	0.577	0.612	2.59882e-18
COX5A	1.09266e-14	-0.291938	0.277	0.31	2.83764e-10
DPP7	3.94501e-10	-0.292185	0.282	0.302	1.02452e-05
GIMAP1	7.08705e-10	-0.296651	0.329	0.345	1.84051e-05
S100A10	2.76601e-40	-0.301325	0.71	0.774	7.18332e-36
ITM2B	1.12536e-39	-0.304523	0.566	0.694	2.92255e-35
JTB	9.14552e-12	-0.306461	0.34	0.357	2.37509e-07
APBB1IP	7.91054e-12	-0.307242	0.283	0.307	2.05437e-07
RALY	1.16464e-08	-0.308412	0.303	0.309	0.000302456
RPS10	3.87332e-50	-0.31069	0.866	0.882	1.0059e-45
ACTB	9.58859e-71	-0.315517	0.953	0.984	2.49016e-66
FCMR	7.07538e-13	-0.318004	0.285	0.317	1.83748e-08
HIST1H4C	6.30405e-22	-0.319221	0.549	0.574	1.63716e-17
IMP3	5.07542e-09	-0.321269	0.262	0.275	0.000131809
ATP5ME	3.4567e-37	-0.322471	0.574	0.615	8.97704e-33
HMGN1	2.89862e-19	-0.324397	0.407	0.447	7.52771e-15
PYURF	9.49541e-11	-0.324711	0.271	0.287	2.46596e-06
PPDPF	2.01589e-33	-0.328102	0.621	0.714	5.23526e-29
TMC8	7.34082e-15	-0.330612	0.223	0.26	1.90641e-10
CDC25B	1.50662e-19	-0.359401	0.309	0.352	3.91268e-15
LRP10	9.04693e-18	-0.360104	0.215	0.257	2.34949e-13
DUT	1.95522e-13	-0.360143	0.223	0.254	5.07769e-09
ARL6IP4	3.12351e-24	-0.361636	0.399	0.44	8.11174e-20
ATP5PO	1.6336e-25	-0.373646	0.224	0.281	4.24247e-21
PAXX	1.00025e-21	-0.374717	0.38	0.416	2.59765e-17
SYTL1	1.74734e-17	-0.380629	0.25	0.288	4.53785e-13
LIME1	1.30433e-23	-0.380714	0.416	0.457	3.38734e-19
FKBP8	1.14644e-26	-0.38202	0.392	0.431	2.9773e-22
RPL36A	2.16661e-116	-0.389047	0.904	0.971	5.6267e-112
RPS29	2.07925e-148	-0.389659	0.957	0.998	5.3998e-144
SERP1	2.71213e-32	-0.394814	0.414	0.481	7.0434e-28
ISCU	4.48228e-24	-0.395394	0.323	0.365	1.16405e-19
PCBP2	4.93342e-48	-0.39847	0.67	0.73	1.28121e-43
MCL1	3.15554e-24	-0.401466	0.262	0.316	8.19493e-20
CISH	2.71255e-15	-0.402863	0.22	0.265	7.04449e-11
ZFP36	1.4278e-28	-0.406089	0.474	0.516	3.70801e-24
PABPC1	2.34417e-109	-0.408325	0.908	0.945	6.08781e-105
NME3	1.77203e-23	-0.40962	0.227	0.276	4.60195e-19
CD99	7.33712e-55	-0.410903	0.684	0.732	1.90545e-50
CD6	6.31252e-24	-0.412215	0.323	0.368	1.63936e-19
PFN1	1.24679e-75	-0.413878	0.63	0.797	3.23791e-71
S1PR4	4.9927e-25	-0.420442	0.21	0.265	1.2966e-20
NOP53	3.66259e-64	-0.426943	0.508	0.657	9.51175e-60
CCNI	1.53007e-64	-0.428131	0.657	0.744	3.97358e-60
TRIR	2.83333e-48	-0.43001	0.425	0.529	7.35817e-44
SMDT1	3.09934e-51	-0.457487	0.432	0.513	8.04899e-47
MZT2A	1.2166e-23	-0.459151	0.28	0.327	3.15952e-19
RPS26	6.93095e-187	-0.475894	0.979	0.995	1.79997e-182
YBX1	6.30027e-81	-0.48271	0.555	0.678	1.63618e-76
REX1BD	1.37262e-33	-0.488646	0.284	0.346	3.5647e-29
RPL41	0	-0.489305	0.996	0.999	0
ARHGAP45	3.86406e-43	-0.500521	0.238	0.32	1.0035e-38
SFPQ	4.03394e-60	-0.565121	0.213	0.319	1.04761e-55
RASAL3	5.79373e-67	-0.587839	0.157	0.271	1.50463e-62
KHDRBS1	2.72009e-66	-0.600825	0.264	0.37	7.06407e-62
ARF6	5.69796e-80	-0.647936	0.225	0.349	1.47976e-75
SLC9A3R1	2.27062e-78	-0.659473	0.341	0.449	5.89679e-74
FTH1	9.00872e-180	-0.681634	0.59	0.788	2.33956e-175
MZT2B	2.6837e-94	-0.771125	0.264	0.394	6.96957e-90
VIM	1.09096e-198	-0.789059	0.754	0.863	2.83323e-194
PNRC1	2.93504e-146	-0.810404	0.449	0.61	7.62229e-142
RPS2	7.83334e-258	-0.812157	0.676	0.857	2.03432e-253
CYBA	1.14262e-179	-0.852161	0.487	0.667	2.96737e-175
H1FX	3.72146e-103	-0.859172	0.127	0.273	9.66463e-99
IER2	4.0898e-138	-0.878848	0.315	0.493	1.06212e-133
ZFP36L2	6.5445e-222	-0.924997	0.65	0.8	1.69961e-217
RPS4Y1	0	-1.38646	0.232	0.724	0
KLF2	0	-2.096	0.253	0.587	0

## Sheet: DC
gene	p_val	avg_log2FC	pct.1	pct.2	p_val_adj
COTL1	6.60164e-16	1.32569	0.856	0.7	1.71444e-11
YWHAH	8.26403e-12	1.21763	0.687	0.424	2.14617e-07
RAC1	6.87557e-12	1.16612	0.723	0.541	1.78559e-07
MAP3K8	9.0137e-11	0.896774	0.882	0.753	2.34086e-06
TIPARP	2.54684e-11	0.627197	0.385	0.076	6.61414e-07
LGALS2	3.06318e-07	0.623344	0.487	0.235	0.00795507
KLF4	3.80396e-07	0.620231	0.574	0.318	0.0098789
PPP1R15A	6.916e-08	0.575643	0.472	0.206	0.00179608
ZYX	1.4952e-06	0.564671	0.667	0.471	0.0388305
XIST	2.64899e-10	0.558921	0.446	0.129	6.87943e-06
GNB2	7.33932e-07	0.467046	0.569	0.3	0.0190602
GRINA	8.80017e-09	0.44238	0.549	0.229	0.000228541
NENF	4.15591e-10	0.403009	0.333	0.065	1.07929e-05
IFNGR2	9.07294e-08	0.393617	0.426	0.159	0.00235624
RPL27A	1.46385e-06	0.392714	0.964	0.947	0.0380162
KDELR2	2.43581e-07	0.391334	0.472	0.2	0.0063258
KRT10	5.82753e-07	0.388919	0.441	0.182	0.0151341
ABHD12	2.74683e-08	0.380968	0.354	0.106	0.000713353
FHL3	7.61044e-07	0.345851	0.333	0.112	0.0197643
MSRA	1.19753e-07	0.322548	0.282	0.065	0.00310998
FAM50A	1.43816e-07	0.315673	0.364	0.112	0.00373491
LRMDA	9.72625e-08	0.302138	0.297	0.071	0.00252591
RPS4X	2.60403e-07	0.252787	0.995	1	0.00676267
RPL13A	1.80034e-06	0.252531	1	0.994	0.0467549
RPL8	9.25853e-09	-0.268819	1	0.994	0.000240444
RPL39	3.1847e-14	-0.289998	0.995	1	8.27066e-10
RPL41	5.28966e-13	-0.396158	1	0.994	1.37372e-08
HLA-DRB5	9.45884e-11	-0.666377	0.964	0.971	2.45646e-06
RPS26	6.52006e-27	-1.07343	0.995	0.988	1.69326e-22
RPS4Y1	1.73272e-14	-1.13376	0.215	0.629	4.49988e-10

## Sheet: NK
gene	p_val	avg_log2FC	pct.1	pct.2	p_val_adj
RAC1	4.51637e-09	0.616482	0.34	0.087	0.00011729
CD96	4.17992e-07	0.603725	0.511	0.238	0.0108552
TMIGD2	1.74371e-06	0.471438	0.532	0.262	0.0452842
RPS9	4.29076e-08	0.32356	0.982	0.977	0.00111431
RPS18	4.68109e-07	0.282929	0.993	1	0.0121568
RPS6	1.65236e-07	0.274816	0.996	0.994	0.00429118
RPS26	2.25179e-10	-0.498488	0.961	0.983	5.8479e-06
RPL41	3.0808e-21	-0.56434	1	1	8.00083e-17
CD3E	1.00163e-11	-0.920899	0.486	0.75	2.60124e-07
RPS4Y1	1.02806e-17	-1.33447	0.174	0.576	2.66987e-13
KLF2	2.61657e-10	-1.63314	0.199	0.419	6.79522e-06

## Sheet: Mac
gene	p_val	avg_log2FC	pct.1	pct.2	p_val_adj
RAC1	1.28476e-10	0.99733	0.732	0.582	3.33651e-06
COTL1	1.29418e-09	0.892624	0.738	0.552	3.36098e-05
YWHAH	2.41009e-07	0.765342	0.598	0.398	0.00625902
DBI	5.28437e-10	0.616043	0.938	0.876	1.37235e-05
PTMS	4.27444e-07	0.599461	0.464	0.259	0.0111007
ATP5F1D	1.67685e-06	0.597474	0.402	0.214	0.0435479
GNB2	3.4001e-08	0.511105	0.53	0.294	0.000883006
HLA-DRB5	3.05515e-13	-0.747747	0.869	0.925	7.93423e-09
RPS4Y1	3.6284e-12	-0.801511	0.293	0.612	9.42296e-08
RPS26	8.91652e-26	-0.810068	0.947	0.98	2.31562e-21
