# Supplementary material for: Single-cell RNA sequencing of CSF reveals neuroprotective RAC1+ NK cells in Parkinson’s disease
Source: Front Immunol. 2022 Sep 21;13:992505. doi: 10.3389/fimmu.2022.992505 (PMC9532252; doi:10.3389/fimmu.2022.992505)
Supplement: Supplementary file 4 [file Table_3.xlsx]

## Sheet: RAC1_highvslow_deg_sig
gene	p_val	avg_log2FC	pct.1	pct.2	p_val_adj
RAC1	6.43679e-33	1.41004	0.489	0	1.67163e-28
SPINK2	0.0031203	0.44823	0.304	0.189	1
JUNB	0.011657	0.397839	0.405	0.308	1
YPEL5	0.0163839	0.397374	0.273	0.189	1
KLRC3	0.0408668	0.37976	0.489	0.419	1
H2AFJ	0.00328104	0.379072	0.339	0.216	1
ARF1	0.000571504	0.377948	0.758	0.604	1
ARGLU1	0.0132004	0.352113	0.449	0.348	1
YWHAQ	0.00360831	0.337898	0.396	0.273	1
PCM1	0.00880773	0.319065	0.291	0.181	1
SLC3A2	0.00726877	0.293177	0.304	0.189	1
CALM2	0.00499597	0.289787	0.762	0.612	1
NDUFA10	0.0169847	0.284215	0.278	0.181	1
CD96	0.00914381	0.281815	0.467	0.348	1
UBE2D2	0.041643	0.269913	0.454	0.361	1
UGP2	0.0308847	0.254545	0.251	0.163	1
KDELR1	0.0472426	-0.254941	0.256	0.33	1
MYH9	0.0492861	-0.257215	0.357	0.449	1
VPS36	0.0190818	-0.258606	0.181	0.269	1
CDC37	0.0439644	-0.258855	0.515	0.577	1
GTF2A2	0.00680373	-0.260097	0.233	0.344	1
PRF1	0.0181686	-0.261453	0.621	0.705	1
SELENOW	0.0334503	-0.265305	0.392	0.498	1
YWHAZ	0.00068359	-0.265343	0.722	0.855	1
RAC2	0.00241448	-0.26655	0.85	0.921	1
TNFSF10	0.0240775	-0.269399	0.172	0.264	1
DYNLL1	0.00983755	-0.271136	0.344	0.467	1
POLR2G	0.0367293	-0.274411	0.26	0.335	1
GABARAPL2	0.0351045	-0.2753	0.278	0.37	1
ARHGEF1	0.0220133	-0.275979	0.313	0.405	1
CNN2	0.0380714	-0.279923	0.542	0.634	1
LINC02256	0.0456999	-0.281571	0.229	0.308	1
KLRC1	0.0308381	-0.284074	0.634	0.7	1
NDUFB1	0.0419296	-0.286672	0.383	0.471	1
ATP5MPL	0.0149473	-0.28837	0.502	0.586	1
DDIT3	0.0467552	-0.295983	0.181	0.256	1
ATP5ME	0.00909055	-0.296311	0.559	0.665	1
ZAP70	0.0214572	-0.29886	0.388	0.489	1
LAMTOR2	0.0078684	-0.307326	0.154	0.251	1
HNRNPU	0.0113379	-0.308882	0.335	0.432	1
PDAP1	0.028639	-0.310349	0.273	0.352	1
C11orf98	0.00436792	-0.311997	0.225	0.352	1
FGFR1OP2	0.0353906	-0.313135	0.286	0.366	1
MMP25-AS1	0.0204552	-0.318204	0.203	0.291	1
RTF1	0.0212803	-0.318248	0.176	0.256	1
COPS5	0.0198341	-0.322198	0.229	0.317	1
YTHDC1	0.00265654	-0.322255	0.198	0.317	1
GNAI2	0.00957925	-0.325419	0.181	0.269	1
RSRP1	0.0215285	-0.326246	0.485	0.564	1
STK38	0.00198156	-0.328752	0.185	0.317	1
UQCRC2	0.00189446	-0.329045	0.203	0.339	1
TMBIM6	0.00642467	-0.33767	0.604	0.674	1
ZNF706	0.0283426	-0.347343	0.181	0.256	1
SLC20A1	0.00214942	-0.348675	0.145	0.26	1
AHNAK	0.0260922	-0.348823	0.48	0.577	1
CXCR3	0.0013086	-0.354047	0.401	0.537	1
MDH1	0.0109833	-0.35757	0.225	0.322	1
ATP5F1B	0.00236066	-0.357754	0.48	0.586	1
CPNE1	0.0205679	-0.357942	0.225	0.313	1
ZNF600	0.0135417	-0.3581	0.225	0.33	1
MACF1	0.0341864	-0.361466	0.33	0.423	1
N4BP2L2	0.0132562	-0.367786	0.458	0.546	1
SMG1	0.00329339	-0.36832	0.167	0.278	1
IAH1	0.00172725	-0.375651	0.15	0.264	1
FYB1	0.00249946	-0.376258	0.559	0.678	1
SP110	0.000564998	-0.389143	0.185	0.33	1
CALCOCO2	0.00403781	-0.404287	0.233	0.352	1
NOP58	0.00432432	-0.41646	0.181	0.286	1
PGAM1	0.00322216	-0.425019	0.247	0.357	1
EOMES	0.00344902	-0.431123	0.229	0.344	1
ATP2B4	0.0108951	-0.433501	0.172	0.26	1
NARF	0.0060525	-0.487148	0.238	0.33	1
G6PD	0.00100765	-0.495586	0.242	0.374	1
LNPEP	0.0120217	-0.496194	0.251	0.33	1
CYTH4	0.00023358	-0.511039	0.154	0.286	1
